# Supplementary material for: Genetic diversity of strawberry germplasm using metabolomic biomarkers
Source: Sci Rep. 2018 Sep 26;8:14386. doi: 10.1038/s41598-018-32212-9 (PMC6158285; doi:10.1038/s41598-018-32212-9)
Supplement: Supplementary file 2 — Table S1 [file 41598_2018_32212_MOESM2_ESM.xls]

## Sheet: TableS3
Title:	Genetic diversity of strawberry germplasm using metabolomic biomarkers
Authors:	José G Vallarino, Francisco de Abreu e Lima, Carmen Soria, Hao Tong, Delphine M. Pott, Lothar Willmitzer, Alisdair R Fernie, Zoran Nikoloski, Sonia Osorio.
Table S1. Differential network analysis of domesticated (D) and wild varieties (W). For each individual metabolite (row) and stage of development (green, white, red), differential connectivity (DC, i.e. K_D - K_W) and the respective FDR-adjusted P-value (P-DC) were determined. Similarly, differential metabolite abundance was estimated with a t statistic (t) and the respective FDR-adjusted P-value…
	GREEN				WHITE				RED
Metabolies	DC	P-DC	t	P-t	DC	P-DC	t	P-t	DC	P-DC	t	P-t
Alanine	-0.0290948	0.952578	-4.08524	0.000538315	0.130325	0.510342	-5.658	5.52723e-06	-0.0267857	0.935284	-3.96222	0.000505517
Pyruvic acid	-0.260776	0.0894226	-8.94606	7.27967e-08	-0.00862069	0.924447	-12.8597	3.66811e-11	0.107143	0.31842	-11.0313	2.02129e-10
Valine	0.0571121	0.745258	-9.34309	1.08485e-10	0.558316	0.000740383	-7.85528	1.22587e-08	0.263393	0.265088	-6.24726	7.11785e-07
Isoleucine	0.112069	0.726602	-5.39535	3.88998e-05	0.130832	0.476806	-6.97159	3.7941e-07	0.200893	0.37576	-2.85942	0.0115506
Glycine	0.52694	0.0328377	-4.42245	0.000331925	0.50355	0.00620847	-6.09342	3.44467e-06	0.566964	0.0635186	-4.67784	0.000193902
Phosphoric acid	0.108836	0.557164	-11.2289	8.75659e-12	0.425456	3.39026e-14	-19.6821	8.29341e-20	0.0223214	0.789762	-21.4352	3.48677e-21
Proline	0.140086	0.819496	-2.82319	0.0113505	-0.556795	8.96501e-07	-12.5825	1.2114e-10	-0.0178571	0.872023	-9.52403	1.65358e-09
Glyceric acid	0	1	2.41742	0.0339163	0.735294	4.45956e-06	-0.484805	0.653402	0.21875	0.413482	-3.00905	0.00933553
Serine	0.37931	0.074329	-6.29143	6.17454e-07	0.156187	0.24131	-7.88569	6.925e-09	0.330357	0.0528089	-6.39571	4.9979e-07
Succinic acid	0.0571121	0.952578	3.37239	0.00387431	-0.375254	0.0864371	1.25304	0.23869	0.183036	0.547718	2.94412	0.0077554
Threonine	0.413793	0.0267443	-6.21571	7.65848e-07	-0.12931	0.72156	-2.79324	0.0107615	0.129464	0.789762	-3.74095	0.000941742
Fumaric acid	-0.399784	1.6761e-08	-13.101	1.47947e-10	0.37069	1.91124e-11	-14.394	6.71649e-12	0.379464	5.45081e-16	-19.919	2.11516e-20
Alanine, beta	0.132543	0.500484	-10.6882	3.48147e-09	-0.31643	0.0353204	-6.40927	5.48302e-06	0.513393	0.000157144	-8.51281	9.4923e-08
Malic acid	-0.232759	0.259501	-7.3658	2.91988e-07	-0.533469	2.43117e-20	-12.2141	5.84427e-13	-0.357143	0.111822	-7.03886	9.84736e-08
GABA	0.0107759	0.952578	13.9597	3.86619e-15	0.00760649	0.989871	6.05575	4.26705e-06	-0.120536	0.407747	-0.641021	0.560491
Aspartate	0.0215517	0.822697	-30.2004	6.98327e-22	-0.155172	0.000191221	-37.9595	7.03676e-31	0.178571	1.17796e-11	-22.6955	7.30981e-18
Methionine	-0.0980603	0.781024	-5.87999	1.29938e-05	0.106491	0.450071	-10.1384	2.61485e-09	-0.129464	0.184636	-13.1844	3.98242e-15
Xylose	-0.522629	2.52522e-16	-15.9534	3.76491e-12	0.178499	1.02933e-05	-62.7284	4.92861e-25	-0.334821	7.46761e-06	-36.9277	2.25048e-23
Glutamate	-0.30819	8.70189e-07	-21.5518	1.52162e-19	-0.197769	1.36796e-05	-19.6692	3.63512e-18	-0.03125	0.498859	-17.3903	7.97935e-18
Putrescine	-0.234914	0.678782	-4.38991	0.000358954	-0.232252	0.186073	-10.179	8.42172e-10	-0.227679	0.174399	-13.4953	4.13127e-11
Fucose	0.140086	0.247119	-9.22284	2.69668e-08	0.346856	5.59264e-18	-21.5878	3.84079e-16	0.21875	3.18985e-06	-28.105	2.00699e-19
Phenylalanine	0.0538793	0.822697	-6.37678	2.04645e-06	0.424442	0.0310386	-6.32103	4.24626e-06	-0.0178571	0.919511	-10.4648	4.4112e-10
Asparagine	0.268319	0.678782	-4.35623	0.000426125	0.139959	0.785128	-2.83497	0.0114806	-0.75	0.0115067	-4.32959	0.000430994
Quinic acid	0.0905172	0.822697	-7.08448	8.16639e-07	-0.040568	0.924447	-7.63492	3.09572e-07	0.0625	0.872023	-5.71056	2.40274e-05
Glutamine	-0.216595	0.678782	-1.88312	0.0883421	-0.100913	0.72156	-1.68257	0.117404	0.272321	0.330874	-0.80488	0.460161
Arginine	0.144397	0.653692	-6.47067	4.9298e-06	0.174442	0.148439	-10.3399	3.27426e-09	-0.0758929	0.872023	-3.79723	0.00171385
Lysine	0.209052	0.500484	-5.78688	2.78729e-05	-0.228195	0.0191349	-13.6251	5.02409e-11	-0.375	0.162317	-5.60077	3.42806e-05
Dehydroascorbic acid	-0.0915948	0.646186	0.439902	0.70979	0.268256	0.0850006	-6.88613	1.02051e-06	-0.59375	8.7865e-05	-6.35326	6.30463e-06
Inositol, myo	0.696121	5.98009e-05	-6.46425	1.05946e-06	-0.0801217	0.416679	-11.7664	1.18186e-13	0.290179	0.00711427	-12.9804	8.99316e-15
Tyrosine	0.4375	0.0121385	19.6487	9.5493e-20	-0.0654158	0.901678	4.67254	5.50344e-05	0.607143	0.0656387	5.46944	6.48187e-06
Glucose-6P	-0.0991379	0.678782	-7.29801	2.94508e-07	0.512677	8.56005e-27	-17.0705	2.14209e-14	0.285714	0.138326	-9.26101	2.45943e-08
Tryptophan	0.232759	0.00127514	-15.6141	2.62332e-13	0.0314402	0.824284	-10.7276	4.24597e-10	-0.276786	0.00527745	-9.91123	3.42839e-09
Trehalose	0.377155	8.91926e-07	0.185719	0.898537	0.509128	0.0375614	-6.63828	1.02051e-06	0.241071	0.321787	-6.18706	2.1196e-06
Galactinol	-0.101293	0.109799	-18.6723	4.27786e-14	0.266734	2.89132e-18	-41.2266	3.26608e-22	-0.397321	1.22386e-09	-9.59291	1.84042e-08
Raffinose	-0.0915948	0.557164	-13.7321	5.49003e-11	-0.0116633	0.901678	-22.1854	5.99995e-16	0.339286	0.000324557	-13.7552	1.31736e-14
Fructose	-0.1875	0.678782	7.7127	1.56796e-07	-0.150101	0.587306	-6.37624	4.24626e-06	-0.111607	0.358848	-11.3604	1.72977e-10
Glucose	-0.128233	0.646186	-1.49175	0.188589	0.174949	0.00474183	-18.6858	1.29965e-13	0.0714286	0.351247	-25.3509	3.78973e-17
Citric acid	0.146552	0.234257	-12.0708	1.08485e-10	-0.0451318	0.344732	-16.1236	2.06431e-14	-0.415179	3.49894e-13	-19.5126	3.76504e-18
Sucrose	-0.141164	0.327095	-13.8817	1.86276e-13	-0.43002	0.000612357	-7.13769	3.7941e-07	0.214286	0.224608	-7.49722	1.5362e-08
Procyanidin dimer	-0.0517241	0.889949	1.12097	0.320981	0.0015213	0.996446	-2.99519	0.00841595	-0.46875	0.126911	-1.90885	0.0797703
Procyanidin dimer2	0.181034	0.678782	1.48582	0.187461	-0.258114	0.310944	-2.68774	0.0174552	-0.642857	7.16103e-05	-0.240773	0.839831
Procyanidin dimer3	0.149784	0.72442	1.49979	0.18534	-0.346856	0.186073	-2.80301	0.013799	-0.522321	0.0564878	-2.70103	0.0154357
Procyanidin dimer4	-0.224138	0.678782	2.43027	0.0281841	-0.429513	0.114693	-5.42574	2.7433e-05	-0.419643	0.0340858	-5.02884	4.40068e-05
Procyanidin trimer5	-0.170259	0.745258	4.76192	0.000260438	0.162779	0.574677	5.2592	4.95491e-05	0.183036	0.135683	11.6555	1.5768e-11
Procyanidin tetramer	0.0786638	0.934281	2.6786	0.0177139	0.40568	0.243533	3.13261	0.00572953	-0.517857	0.000324557	0.394799	0.732819
Procyanidin tetramer2	0.179957	0.741377	4.73602	6.71523e-05	-0.282454	0.510342	-2.18667	0.0475534	-0.419643	0.213194	-3.82433	0.000807728
Procyanidin tetramer3	0.0969828	0.881432	4.06819	0.000665942	-0.179513	0.240241	0.637572	0.553481	-0.696429	2.05224e-06	0.091233	0.935927
Procyanidin pentamer	0.184267	0.605979	6.62593	3.18998e-07	-0.562373	0.102587	-2.212	0.0453384	-0.620536	0.0111877	-2.84067	0.0125903
Propelargonidin dimer (afz-cat)	-0.135776	0.72442	-8.88791	2.4238e-09	-0.119675	0.0850006	-10.4983	3.66811e-11	-0.308036	0.201772	-1.39412	0.199577
Propelargonidin dimer (afz-cat)2	0.150862	0.557164	-9.54294	1.3587e-09	-0.0699797	0.417123	-9.50653	1.25478e-09	-0.334821	0.189261	-5.00656	3.06603e-05
Propelargonidin dimer (afz-cat)3	0.0603448	0.822697	-8.61312	1.3533e-08	-0.0010142	0.996446	-8.64465	9.77643e-09	-0.428571	0.029469	-5.72288	3.66703e-06
Propelargonidin dimer (afz-cat)4	-0.0980603	0.781024	-8.4649	9.80754e-09	-0.349899	5.54848e-10	-12.0502	2.99618e-13	-0.401786	0.00276229	0.664129	0.547804
Propelargonidin trimer (afz-cat-cat)	-0.0818966	0.822697	-7.75148	7.04602e-08	0.140974	0.343539	-7.23889	2.78257e-07	-0.441964	0.000505107	-0.187969	0.866708
Propelargonidin trimer (afz-cat-cat)2	-0.422414	0.72442	-2.53428	0.0278475	0.130325	0.350202	-8.17058	2.36463e-09	-0.678571	1.78529e-10	1.04503	0.336555
Propelargonidin trimer (afz-cat-cat)3	-0.387931	0.745258	-2.99882	0.0101496	-0.504057	6.12696e-05	-7.35664	3.51927e-08	-0.46875	0.37576	-4.10368	0.000398849
Propelargonidin trimer (afz-cat-cat)4	-0.387931	0.72442	-3.69742	0.00193564	-0.523327	0.000115828	-7.23342	3.09572e-07	-0.571429	0.174399	-2.85276	0.00933553
Propelargonidin trimer (afz-cat-cat)5	-0.456897	0.72442	-2.8933	0.012812	-0.286511	0.036913	-7.88493	5.03978e-09	-0.446429	0.00365527	8.0449	7.85615e-09
(Epi)catechin	-0.37069	3.22463e-05	-1.24058	0.279837	-0.493915	0.0065415	-5.817	1.78727e-06	-0.558036	0.189261	-1.05658	0.332876
(Epi)afzelechin (or phloretin) hexose	-0.12069	0.523248	-0.876563	0.437048	-0.322008	0.243533	-5.18884	1.60039e-05	-0.205357	0.37576	-1.38602	0.199577
(Epi)afzelechin (or phloretin) hexose2	-0.0657328	0.889949	2.45885	0.0273588	-0.372211	0.0161856	-0.366332	0.728666	-0.3125	0.135683	5.77483	2.31765e-05
Caffeic acid hexose	-0.337284	0.164849	-3.35597	0.00326275	-0.396552	3.43283e-06	-0.355239	0.731235	0.303571	0.00575907	-1.2247	0.255536
Coumaric acid hexose	0.0625	0.914585	3.02235	0.00761833	-0.0375254	0.901678	-0.88694	0.404708	-0.107143	0.4426	9.52112	6.86599e-10
Coumaric acid hexose2	-0.00646552	0.991381	7.36316	2.76092e-07	0.159229	0.186073	1.70373	0.113673	-0.0669643	0.760404	8.66498	7.31991e-09
Ferulic acid hexose	0.0344828	0.952578	-3.69537	0.00154887	0.20284	0.708973	-3.52245	0.0017775	-0.147321	0.197408	1.41108	0.197485
Ferulic acid hexose 2	-0.234914	0.523248	-0.773789	0.498302	-0.547667	0.0474286	-3.48533	0.00185253	0.227679	0.497358	-1.55426	0.153987
Ferulic acid hexose 3	-0.428879	0.0191087	-1.4396	0.202499	-0.587221	0.0326855	-3.5348	0.00173884	0.495536	7.49804e-06	0.0781453	0.938255
Sinapic acid hexose derivative	-0.206897	3.90664e-15	-0.459332	0.701162	0.192191	3.86804e-06	1.81923	0.100657	-0.410714	0.358848	5.27032	2.31765e-05
Sinapic acid hexose derivative2	0	1	-0.518539	0.662115	0.206897	6.90223e-08	1.80324	0.102697	-0.0758929	0.872023	6.23002	8.17129e-07
Galloyl-hexose	0.121767	0.749781	7.25748	1.05076e-07	-0.218053	0.510342	-4.53277	9.85319e-05	0.25	0.472864	-3.50014	0.00258623
Galloyl-hexose2	-0.101293	0.793535	-6.81756	8.01935e-07	-0.267241	6.76207e-06	-14.0162	4.3779e-13	-0.227679	0.0804584	-15.4465	3.78973e-17
Galloyl-hexose3	-0.311422	0.00151286	0.0579966	0.983673	0.508621	0.0213548	-1.23348	0.241476	0.0848214	0.872023	-3.4053	0.00227434
Galloyl-hexose4	-0.03125	0.952578	-1.97119	0.0768702	-0.0131846	0.976995	-8.63229	7.39295e-10	0.245536	0.189261	-6.72902	1.4713e-07
Galloyl-hexose5	-0.0797414	0.822697	1.03242	0.364312	0.282454	0.421321	-1.45313	0.176333	-0.299107	0.405202	-2.6679	0.0151811
Galloylquinic acid3	-0.0829741	0.880725	2.49742	0.0293637	-0.0709939	0.901678	1.60258	0.142518	-0.370536	0.189261	2.31549	0.0385353
Galloylquinic acid4	-0.338362	0.572504	3.46735	0.00362931	0.0567951	0.924447	2.04271	0.062266	-0.133929	0.719906	2.18189	0.0482293
Galloylquinic acid5	-0.5625	0.0122044	-0.93754	0.410607	0.0471602	0.917973	-3.38332	0.00231036	-0.241071	0.453292	-3.46148	0.00239479
Galloylquinic acid6	-0.284483	0.523248	-3.0025	0.00869056	-0.838235	0.00893052	-4.04083	0.000424672	-0.4375	0.321787	-4.07471	0.000372918
Tri-galloyl-hexose	-0.494612	0.0994982	-5.10168	0.000107598	-0.561866	3.82967e-05	-6.74809	1.57647e-06	-0.803571	2.85379e-05	-7.46614	6.00503e-07
Tri-galloyl-hexose2	-0.461207	0.207461	3.07944	0.00782091	0.248986	0.284079	-5.87772	1.50805e-06	-0.0982143	0.872023	-3.49282	0.0027125
Tetra-galloyl-hexose	-0.304957	0.646186	-0.560833	0.639649	-0.720588	0.00556148	-6.22139	7.9998e-06	-0.0178571	0.935284	-2.15801	0.0524384
Tetra-galloyl-hexose2	-0.405172	0.0111274	-0.0686195	0.983673	0.478702	0.0217466	-6.15434	7.00747e-06	0.308036	0.4426	-5.86647	3.54637e-06
Tetra-galloyl-hexose3	-0.585129	0.0994982	-3.7647	0.00190968	-0.69574	0.000762493	-7.56398	1.01111e-08	-0.517857	0.0710665	-6.76347	3.54637e-06
Penta-galloyl-hexose	-0.622845	3.11509e-06	0.00574211	0.996983	-0.552738	0.0171276	-7.20995	2.82983e-08	0.0848214	0.872023	-3.32581	0.00481465
Bis(HHDP) glucose	0.132543	0.889949	-5.58265	1.65452e-05	-0.53854	0.00643141	-6.17751	4.4265e-06	-0.424107	0.201772	-5.41578	7.95833e-06
Galloyl-HHDP-glucose	0.0301724	0.954313	-3.01305	0.00791771	-0.504057	0.0114444	-6.50144	4.16183e-07	0.232143	0.325334	-5.78658	2.65964e-06
Di-galloyl HHDP glucose	-0.301724	0.745258	-3.0218	0.0096607	-0.739351	2.89575e-07	-7.83662	4.20387e-08	-0.535714	0.201772	-5.37042	1.22634e-05
Ellagic acid deoxyhexose	-0.176724	0.745258	-4.36034	0.000426125	0.0811359	0.177083	-14.4542	1.21944e-15	0.205357	0.029469	-11.9452	1.08252e-13
Ellagic acid deoxyhexose2	-0.232759	0.646186	3.65537	0.00278262	-0.340771	0.156614	2.45446	0.0291625	0.0669643	0.872023	2.77061	0.0146443
Ellagic acid	0.0215517	0.822697	-17.7722	9.74237e-17	-0.389959	8.56005e-27	-18.2947	1.63855e-18	-0.0848214	0.37576	-21.3507	3.04828e-21
Galloyl-bis(HHDP)-glucose	0.426724	0.0994982	6.99764	9.52563e-08	-0.00760649	0.989871	1.39883	0.188736	-0.245536	0.125674	0.190892	0.866708
Galloyl-bis(HHDP)-glucose2	-0.0625	0.728544	-0.0516507	0.983673	-0.242901	0.502628	-4.57428	9.44038e-05	0.0223214	0.941505	-4.36919	0.000167575
Galloyl-bis(HHDP)-glucose3	-0.148707	0.840399	-3.69472	0.00145978	-0.275862	0.0411995	-7.49886	3.19716e-08	0.227679	0.135683	-10.3233	2.04536e-11
Galloyl-bis(HHDP)-glucose4	0.128233	0.427761	0.303796	0.810239	0.35142	0.0165947	-7.30985	2.11958e-08	-0.0401786	0.899457	-4.20222	0.000325597
Triterpenoid-hexose	-0.256466	0.0426567	-16.6008	4.27786e-14	-0.185091	1.15891e-05	-15.5658	5.4638e-16	-0.276786	2.14442e-12	-12.8486	1.08252e-13
Triterpenoid-hexose2	-0.175647	0.56657	-10.6965	6.79338e-10	-0.0862069	0.21459	-10.9598	4.60676e-11	-0.584821	1.51498e-15	-10.3621	1.81147e-09
Triterpenoid-hexose3	-0.357759	1.50697e-05	-0.876719	0.437048	-0.470588	0.242607	-3.89646	0.000692652	-0.785714	0.0112312	-5.11484	0.000100511
Quercitin di-hexose	-0.175647	0.793535	4.22249	0.000304369	-0.312373	0.350202	-4.29015	0.000362313	-0.388393	0.00365527	11.0829	7.52156e-13
Quercitin di-hexose2	-0.724138	3.05763e-19	-20.9767	2.2808e-19	-0.641481	1.91611e-64	-23.2965	4.79261e-23	-0.821429	4.31512e-18	-18.9482	7.3378e-19
Quercitin di-hexose3	-0.799569	0.00061232	-7.37241	9.59274e-07	-0.808824	3.58285e-05	-5.7823	1.56264e-05	-0.785714	0.00026267	-8.22421	1.27217e-07
Quercitin di-hexose4	0.352371	1.17963e-05	-0.0389515	0.985551	0.125254	0.350202	1.35446	0.20628	0.0758929	0.834731	2.80653	0.0119263
Kaempferol-hexose	0.0193966	0.990868	-4.58765	0.000144367	-0.0370183	0.901678	-6.68397	1.34877e-06	-0.625	0.0758101	-3.68087	0.00108711
Kaempferol-hexose2	-0.204741	0.646186	-0.999856	0.380342	0.106491	0.774516	-4.53993	0.000143157	-0.0580357	0.899457	4.1677	0.000323325
Kaempferol-hexose3	-0.373922	0.000419079	1.97509	0.0761027	-0.616126	0.0184036	3.57621	0.00172678	-0.584821	0.00645731	5.61083	5.72833e-06
Kaempferol-glucuronide	0.0431034	0.822697	1.20739	0.285601	-0.289047	0.450071	2.98524	0.00977092	-0.232143	0.349957	4.1331	0.000776177
Kaempferol-glucuronide2	-0.439655	0.0448863	-6.51194	3.92969e-07	-0.612576	0.00010456	-6.35316	3.7941e-07	-0.633929	9.44796e-05	-6.35706	4.92053e-07
Quercitin-glucuronide	0.303879	0.247119	1.74425	0.121253	0.395538	0.416853	3.78469	0.00101852	-0.330357	0.31842	3.98974	0.000644604
Isorhamnetin glucuronide	-0.398707	0.523248	-3.30237	0.00517396	-0.591785	0.0337593	-1.54706	0.148687	0.0758929	0.872023	-2.98013	0.00798733
Quercitin hexose	0.0862069	0.793535	-9.58934	5.49003e-11	0.440162	0.310944	-4.98407	2.98397e-05	-0.267857	0.182884	-6.18725	2.3047e-06
Isorhamnetin rutinose or hexose-deoxyhexose	-0.117457	0.712717	-1.9654	0.0793263	-0.725152	0.0412278	-2.7966	0.0107615	-0.415179	0.265088	-2.79291	0.0108371
Isorhamnetin rutinose or hexose-deoxyhexose2	0.182112	0.171937	-0.00380595	0.996983	0.330122	0.0310386	1.29951	0.219612	-0.120536	0.783762	-2.04215	0.0576839
Kaempferol malonyhexose	0.0226293	0.981653	-0.735453	0.522565	-0.214503	0.186073	-6.94519	7.26839e-07	0.0535714	0.598206	-9.88969	8.9629e-10
Kaempferol coumaroyl hexose	0.0140086	0.991381	4.60157	0.00010041	0.00507099	0.972012	0.0557129	0.955874	0.0223214	0.941505	-4.44772	0.000140401
Kaempferol coumaroyl hexose2	-0.0409483	0.881432	1.15122	0.309379	-0.346856	0.00474183	0.367622	0.728666	-0.401786	0.00575907	0.908153	0.407956
Eriodictyol hexose	-0.282328	0.0912252	-1.49477	0.18534	0.0557809	0.924447	-4.09958	0.000494252	-0.517857	0.0127733	6.62423	3.99063e-06
Naringenin chalcone hexose	-0.372845	0.0457304	1.9804	0.0761027	-0.415314	0.350202	-2.33463	0.0309172	-0.754464	0.00991778	-4.29813	0.000485992
Naringenin chalcone hexose2	-0.522629	0.0350069	-7.08021	3.18998e-07	-0.198276	2.73532e-05	-14.2612	4.19733e-16	-0.584821	0.0113985	-6.12345	2.99024e-06
Naringenin chalcone hexose3	-0.155172	0.819496	2.78597	0.0126058	-0.0912779	0.608776	0.741377	0.487415	0.379464	1.26652e-17	-0.28941	0.807409
Cyanindin hexose	-0.100216	0.822697	-4.18241	0.000520612	0.351927	0.0266067	-9.86069	1.2114e-10	-0.638393	0.0462822	-2.86786	0.00933553
Perlargonidin hexose	-0.148707	0.819496	3.4142	0.00268804	-0.111055	0.758731	-1.56802	0.148062	-0.455357	0.104228	5.7601	2.40274e-05
Perlargonidin malonyl hexose	-0.044181	0.822697	-12.2077	4.97351e-13	-0.259128	0.0155375	-9.20153	8.80992e-09	-0.308036	0.167025	-1.32687	0.225009
