# Supplementary material for: Genetic diversity of strawberry germplasm using metabolomic biomarkers
Source: Sci Rep. 2018 Sep 26;8:14386. doi: 10.1038/s41598-018-32212-9 (PMC6158285; doi:10.1038/s41598-018-32212-9)
Supplement: Supplementary file 3 — Table S2 [file 41598_2018_32212_MOESM3_ESM.xlsx]

## Sheet: Sheet1
Title:	Genetic diversity of strawberry germplasm using metabolomic biomarkers
Authors:	José G Vallarino, Francisco de Abreu e Lima, Carmen Soria, Hao Tong, Delphine M. Pott, Lothar Willmitzer, Alisdair R Fernie, Zoran Nikoloski, Sonia Osorio.
Table S2. Individual metabolites that exhibited significant population effect (P<0.05).
Nº Comp.	Pvalue
GALLOYL GLUCOSES
46	7.77156e-15	Tetra-galloyl-hexose
42	0.00077374	Tri-galloyl-hexose
38	0.00141454	Galloylquinic acid
47	0.00273761	Penta-galloyl-hexose
39	0.00988571	Galloylquinic acid
32	0.0141474	Galloyl-hexose
40	0.0232948	Galloylquinic acid
ANTHOCYANINS
88	0.00254714	Perlargonidin malonyl hexose
87	0.00484062	Perlargonidin hexose
ELLAGITANNINS AND ELLAGIC ACID COMPOUND OR PRECURSOR/DERIVATIVE DESCRIBED PREVIOUSLY IN STRAWBERRY
48	6.14481e-05	Bis(HHDP) glucose
50	8.70276e-05	Di-galloyl HHDP glucose
53	0.00747654	Ellagic acid
FLAVONOLS, FLAVANOLS
73	8.04524e-05	Kaempferol-glucuronide
71	0.00247009	Kaempferol-hexose
67	0.00442243	Quercitin di-hexose
66	0.0103096	Quercitin di-hexose
77	0.0131964	Isorhamnetin rutinose or hexose-deoxyhexose
72	0.0437973	Kaempferol-glucuronide
FLAVANONES
83	0.00100386	Naringenin chalcone hexose
PROPELARGONIDINS
12	0.0117519	Propelargonidin dimer (afz-cat)
17	0.0144048	Propelargonidin trimer (afz-cat-cat)
13	0.0197364	Propelargonidin dimer (afz-cat)
11	0.0323641	Propelargonidin dimer (afz-cat)
TERPENOID DERIVATIVES
60	0.00308149	Triterpenoid-hexose
62	0.00352857	Triterpenoid-hexose
59	0.0460604	Triterpenoid-hexose
PRIMARY METABOLITES
	3.74958e-05	Glutamic acid
	0.0126278	Putrescine
	0.04891	Proline
