# Supplementary material for: Genetic diversity of strawberry germplasm using metabolomic biomarkers
Source: Sci Rep. 2018 Sep 26;8:14386. doi: 10.1038/s41598-018-32212-9 (PMC6158285; doi:10.1038/s41598-018-32212-9)
Supplement: Supplementary file 4 — Table S3 [file 41598_2018_32212_MOESM4_ESM.xlsx]

## Sheet: Wild accessions
Title:	Genetic diversity of strawberry germplasm using metabolomic biomarkers
Authors:	José G Vallarino, Francisco de Abreu e Lima, Carmen Soria, Hao Tong, Delphine M. Pott, Lothar Willmitzer, Alisdair R Fernie, Zoran Nikoloski, Sonia Osorio.
Table S3. Primary metabolite levels in the domesticated and wild strawberry accessions. Values presented are means and SE of three replicates in three ripening stages (green, white and red). GABA, gamma-aminobutyric acid. NA indicates metabolites were not detected.
		591						595						191						660						196						156						282
Metabolites	m/z	Green	SE	White	SE	Red	SE	Green	SE	White	SE	Red	SE	Green	SE	White	SE	Red	SE	Green	SE	White	SE	Red	SE	Green	SE	White	SE	Red	SE	Green	SE	White	SE	Red	SE	Green	SE	White	SE	Red	SE
Alanine	116	39.8853	1.30679	38.0001	0.377886	35.5851	0.480263	96.7148	1.66508	23.8784	0.772306	61.0007	1.00763	52.4431	1.33551	97.763	1.25254	341.647	12.3252	44.3999	1.61526	26.5016	1.10344	177.043	0.707579	18.8747	0.217931	34.2686	1.08448	231.479	6.15214	126.891	3.93292	59.6366	1.99143	75.3389	2.02552	39.5622	0.98197	166.303	6.40145	397.576	10.4343
Pyruvic acid	174	0.267354	0.00890494	0.520516	0.0154203	0.364674	0.014032	NA	NA	0.318445	0.0276291	0.421446	0.0304582	NA	NA	0.583017	0.00415758	0.43869	0.0192897	0.396451	0.0311336	0.582006	0.043834	0.649279	0.0165339	0.485941	0.0210229	0.836885	0.0378566	0.836334	0.0353142	0.30872	0.0178398	0.721432	0.0224252	0.45144	0.0189473	0.240662	0.00970831	0.610523	0.0281471	0.702213	0.0168047
Valine	144	9.24331	0.189742	5.71829	0.146742	4.98849	0.0797969	30.0501	0.697122	5.71563	0.22641	9.73207	0.0137661	17.1908	0.320075	10.0995	0.107351	15.4142	0.423244	12.2527	0.482862	4.09523	0.0964063	8.1024	0.0329193	10.6963	0.141009	3.73507	0.113291	12.3603	0.174141	28.8939	0.18135	5.3245	0.0754228	3.43901	0.0435288	8.82899	0.225999	14.3058	0.492112	19.253	0.120958
Isoleucine	158	1.95333	0.0515069	0.741494	0.0217997	0.491276	0.0259779	7.06655	0.0515238	1.51113	0.0822902	1.70623	0.027589	4.40961	0.152566	2.50242	0.0281509	2.8778	0.0343077	3.87921	0.158804	1.133	0.0371649	1.5016	0.0244247	1.33111	0.0388402	2.17919	0.039377	0.855769	0.0304758	43.2775	1.87534	4.40961	0.152566	41.3827	3.11861	3.87921	0.158804	3.69251	0.0653678	3.09208	0.0650353
Glycine	174	3.02077	0.150754	2.43617	0.0610196	6.84544	0.0717474	9.1125	0.152583	2.22659	0.388252	3.19969	0.132591	10.0204	0.283101	7.40595	0.175481	14.8971	0.502879	6.85095	0.254929	4.1618	0.0899095	11.8711	0.0592259	8.05337	0.060907	17.2436	0.352243	5.72697	0.11595	76.0249	16.6432	10.0204	0.283101	286.338	14.6712	6.85095	0.254929	11.52	0.192944	3.79129	0.089849
Phosphoric acid	299	211.897	9.25266	152.801	4.99748	103.914	3.7867	448.675	3.1916	160.426	1.62467	162.457	4.34941	172.823	10.4361	75.4243	5.2856	73.0658	1.5064	199.804	8.41449	148.258	4.28275	111.965	3.58326	94.1759	4.96557	103.11	2.6737	119.792	3.00809	233.194	5.05023	163.407	0.978706	115.334	3.53519	94.5726	4.82491	145.254	4.41592	125.608	2.89098
Proline	142	3.73785	0.397626	2.88707	0.141494	3.0545	0.104955	21.0229	2.01945	2.95735	0.342398	5.35626	0.104895	7.41911	0.646892	3.53765	0.145991	2.98659	0.211497	12.996	0.856036	2.65608	0.0932316	1.488	0.0641952	5.04087	0.367736	1.88479	0.181174	2.95102	0.0396509	45.5571	2.03149	6.39663	0.216268	4.69185	0.119556	10.445	0.249003	7.58905	0.343307	13.0759	0.159563
Glyceric acid	189	0.260202	0.0200892	NA	NA	0.450319	0.00104542	0.873249	0.0573307	1.23574	0.0139684	0.568357	0.00932913	0.228239	0.22851	0	0	1.87013	0.0787562	0.395069	0.002252	0.326056	0.0270564	1.06449	0.0139956	0.610484	0.027602	1.17131	0.0518489	0.593511	0.0131249	5.33671	0.0856389	0.228239	0.22851	21.8	1.47926	0.395069	0.002252	0.67601	0.02654	0.160873	0.0806068
Serine	218	8.5995	0.122835	8.71958	0.172582	10.8425	0.107128	18.6881	0.126024	3.41832	0.267707	6.86036	0.106238	10.843	0.509789	3.6634	0.0625782	15.4831	0.305816	8.89783	0.372158	3.45365	0.0888459	9.46148	0.12697	4.5917	0.0698726	4.13767	0.101839	17.5666	0.350713	10.4063	0.0482705	5.92411	0.110346	6.03316	0.174377	3.11991	0.16741	9.51485	0.196992	17.0934	0.149549
Succinic acid	247	0.456021	0.199414	0.25284	0.0160528	0.381999	0.00839999	0.922705	0.264747	0.299038	0.0192396	0.257571	0.00670341	0	0	0.623368	0.0301592	0.293238	0.0172347	0	0	0.301035	0.0234953	0.557451	0.0187153	0.43378	0.00718933	0.312537	0.0035079	0.778047	0.0189669	0	0	0	0	0	0	0	0	0	0	0	0
Threonine	218	2.8935	0.0290124	1.57998	0.0352134	1.9089	0.0107432	6.25292	0.126125	2.74688	0.0702389	3.83114	0.0856817	5.15685	0.224651	2.59573	0.0388472	3.95196	0.0986803	4.42231	0.148655	1.57681	0.0205289	2.70348	0.0458384	3.19231	0.0602981	1.61033	0.0547373	4.92415	0.211437	6.66607	0.0728703	3.68627	0.0223757	4.29243	0.12482	1.76358	0.0788193	6.68071	0.0908029	14.3399	0.11201
Fumaric acid	245	1.52594	0.274023	1.09837	0.0697593	0.962474	0.0197023	3.59221	0.574655	1.84756	0.0603717	1.29228	0.0668615	2.69926	0.314995	2.76977	0.394892	1.44745	0.0329412	2.0244	0.267873	1.37474	0.135181	1.1898	0.0415709	1.4773	0.0596511	1.51035	0.0750122	0.955079	0.0612172	1.94182	0.0844482	1.26586	0.0803736	1.08048	0.0565836	1.0072	0.0867747	1.15461	0.0869762	1.1544	0.0575669
Alanine, beta	248	0.699036	0.00862178	0.351651	0.0105715	1.84205	0.0458878	1.30093	0.022894	0.481976	0.0119791	0.383149	0.00603263	0.790249	0.0402697	0.890307	0.0376539	2.18286	0.0958339	0.414056	0.0132384	0.328112	0.0117648	0.86805	0.0142054	0.319316	0.0114573	0.257559	0.00640372	0.996071	0.0339259	0.592944	0.0120385	1.28475	0.0197543	1.53818	0.0446355	0.514957	0.0146254	2.23427	0.0397044	3.98795	0.0255255
Malic acid	233	165.405	3.43753	157.448	2.37437	56.9443	0.990779	84.7139	0.514937	190.902	3.41156	159.016	1.69318	148.713	4.45075	434.06	4.23408	88.8912	1.45962	132.665	4.01114	246.79	7.94821	83.0648	1.28449	139.963	2.36332	286.487	2.02144	102.597	2.17087	97.3645	1.19231	193.165	2.18507	109.591	0.820297	33.8305	0.877314	117.672	3.38126	120.041	1.35318
GABA	174	5.0586	0.460001	7.36918	0.353281	8.62028	0.185065	10.0172	0.343557	10.4797	0.0518113	3.81184	0.0943494	9.80077	0.562485	17.0288	0.229577	18.1608	0.360248	6.5278	0.175766	6.96119	0.058604	7.40117	0.171681	3.19409	0.266361	5.82856	0.174333	9.69592	0.228061	8.53818	0.224758	13.9668	0.219506	11.8014	0.192847	8.75711	0.412903	16.6011	0.743351	19.9233	0.172171
Aspartate	218	28.4751	0.473497	16.3748	0.226619	7.42505	0.0930857	78.4122	1.44093	22.8221	0.602977	26.1874	0.363154	45.5299	0.793363	23.797	0.441614	15.6387	0.39169	37.6985	1.11628	26.104	0.63149	19.8603	0.289574	33.8112	0.616809	20.7168	0.366847	18.9781	0.49198	48.0569	1.63896	25.5026	0.377573	21.6731	0.205007	21.6124	0.471349	34.9417	0.948295	33.424	0.419902
Methionine	176	0.374268	0.0197479	0.352172	0.0186454	1.06083	0.0536012	2.96794	0.0430994	0.413565	0.0318427	1.11987	0.0485497	NA	NA	0.632383	0.0255036	0.713496	0.0185675	0.821547	0.0887405	0.697122	0.0322051	0.837608	0.0280601	0.264809	0.0104231	0.296403	0.00326016	0.725614	0.0389716	1.97366	0.11774	0.931651	0.0225401	0.836463	0.0390398	0.529848	0.0373399	0.869673	0.00700525	1.2363	0.0182423
Serine, N-acetyl	174	2.17918	0.0583915	0.745161	0.0245022	0.725857	0.0603751	23.9051	0.396192	8.3343	0.121408	4.03736	0.0438248	0	0	NA	NA	0	0	0	0	NA	NA	0	0	0	0	0	0	0	0	0	0	0	0	0	0	0	0	0.252696	0.00668971	0	0
Ornithine	142	3.28798	0.550839	0.353775	0.0526766	0	0	55.4569	6.08671	5.12139	0.244593	1.91323	0.146948	8.43816	0.361795	0.616523	0.052309	0	0	5.61733	0.369416	0.834033	0.0903175	0	0	0	0	0	0	0.363013	0.040271	35.5717	1.4794	8.43816	0.361795	3.24376	0.284314	5.61733	0.369416	3.04776	0.432213	1.93647	0.171512
Xylose	217	39.1674	0.797935	62.6719	1.2251	77.2599	2.07438	46.1078	0.317695	57.2842	0.982209	93.0727	2.03767	35.1	0.934498	53.6246	0.830309	96.7787	1.59348	25.6356	0.901127	48.5196	1.16245	100.407	1.7408	11.5958	0.237951	37.7851	0.448865	86.1259	1.74167	59.0217	0.756339	57.2125	0.410308	66.9479	0.755928	15.0473	0.538756	36.7595	0.762814	38.1154	0.839126
Glutamate	246	50.7315	2.07844	25.8343	0.902355	13.3436	0.312332	80.6284	3.60065	27.9186	1.49102	28.0349	0.627559	55.7678	0.749687	22.0027	0.477818	15.7874	0.800464	50.3788	1.87524	27.1175	0.88858	15.0773	0.323924	39.0494	1.20131	22.6708	0.952071	17.9864	0.557105	59.1961	1.68572	34.6119	1.67902	23.0318	1.39235	35.796	0.234079	48.1559	1.58924	37.953	1.54344
Putrescine	174	2.86972	0.0157864	3.68303	0.124613	7.86389	0.269872	1.41712	0.0320599	6.39659	0.145591	4.5057	0.113826	1.19044	0.0272653	2.90949	0.152806	3.09012	0.0980341	1.47297	0.058117	3.27649	0.120374	2.72038	0.0546364	0.982811	0.0285616	1.67113	0.0230291	1.62665	0.0807977	3.24179	0.0522103	5.58486	0.0377261	1.98442	0.0487112	1.24331	0.0323724	8.14515	0.294044	4.87693	0.037528
Fucose	117	3.59128	0.0536707	3.07544	0.120354	3.74267	0.0760979	9.34042	0.217139	6.8326	0.146926	5.08153	0.0550996	6.72627	0.260949	3.33235	0.0526625	6.69392	0.168412	6.73141	0.274801	4.93642	0.104753	7.97144	0.195955	4.05659	0.0180783	3.68718	0.0738686	6.68055	0.241864	12.0555	0.213619	5.59175	0.0495949	6.71843	0.02885	3.91135	0.0933316	4.62091	0.0197224	5.01623	0.0673043
Phenylalanine	192	0.85582	0.0249871	0.35826	0.0308917	NA	NA	2.42032	0.0451143	0.759946	0.0275941	1.11029	0.0194418	0.947832	0.0236342	1.61937	0.0213624	0.790363	0.0233057	0.855033	0.0183971	0.531437	0.0192306	0.787469	0.000685695	0.633633	0.0138518	0.322893	0.0140383	0.457593	0.0030822	2.37667	0.0562223	0.297898	0.0147751	NA	NA	0.330327	0.0119579	0.989947	0.024079	0.731101	0.0235839
Asparagine	188	33.8076	4.29466	9.19348	1.37718	2.77568	0.384692	293.407	44.5223	53.4504	7.00998	47.7738	6.29316	138.782	17.3933	28.6981	3.93123	17.2256	2.32846	69.7017	6.04369	20.0184	2.01034	9.49633	1.22081	3.47937	0.453852	1.39464	0.213384	3.79673	0.615983	137.614	14.8111	26.4019	4.71101	26.6947	4.73237	48.9354	5.62826	42.8808	6.04296	37.5173	5.56906
Quinic acid	345	37.4016	0.297638	12.9072	0.289686	5.51525	0.224565	49.441	1.19314	16.3442	0.321298	8.26746	0.100748	111.527	2.39765	25.2327	0.139759	8.55161	0.113442	42.1016	1.45831	13.9869	0.514269	5.60327	0.100306	4.55283	0.124654	NA	NA	3.18907	0.0627573	798.008	27.2895	111.527	2.39765	0	0	42.1016	1.45831	52.6437	1.15325	63.9594	1.64121
Glutamine	156	17.3973	2.07397	12.0116	0.888929	8.53088	0.693202	54.25	4.53869	17.1415	1.38489	33.9182	1.84806	13.5763	1.33438	14.4621	1.02448	27.8195	1.63723	18.1125	0.945874	8.54435	0.771001	6.05626	0.455308	7.55925	0.700361	6.47602	0.812543	9.64692	0.70493	29.9823	1.1527	10.8271	0.847912	8.7293	0.788221	18.2061	0.588923	37.0702	3.34976	47.2583	3.19739
Arginine	142	1.64911	0.15291	0.603963	0.044044	0.483623	0.0278535	14.6275	1.44984	2.33397	0.140498	1.34351	0.0403961	3.13167	0.362119	NA	NA	1.19771	0.0517323	2.33882	0.276575	0.886791	0.0466679	0.861322	0.0749429	0.815687	0.0118903	1.24823	0.182257	1.11488	0.0315901	25.3894	0.86095	3.13167	0.362119	77.3569	2.0375	2.33882	0.276575	1.30785	0.0327338	1.21358	0.0914727
Lysine	174	1.58726	0.0647482	0.886225	0.0369405	0.531865	0.0150528	4.22488	0.0584459	1.72976	0.0770655	0.917794	0.00266217	3.01747	0.0776197	1.10622	0.0654363	1.10811	0.0349797	2.47814	0.124111	1.11242	0.0340289	0.654528	0.00749042	0.686239	0.0184331	1.33217	0.0890164	0.803157	0.0385273	30.0516	1.2397	3.01747	0.0776197	NA	NA	2.47814	0.124111	1.99221	0.00858107	1.83412	0.0571304
Galacturonic acid	333	2.94893	0.0572779	1.29922	0.034853	0.911936	0.0352695	3.17747	0.0632956	1.80638	0.0410315	0.866033	0.0135313	2.79103	0.114419	1.24325	0.0307568	1.63667	0.0806485	4.24402	0.149237	3.01698	0.0846213	1.26775	0.0287984	3.42373	0.0909341	1.81947	0.0398458	1.03888	0.0774704	3.31592	0.0317704	1.42729	0.00877176	0.938508	0.0125796	1.00883	0.0193	2.39237	0.0506112	2.21636	0.0223605
Dehydroascorbic acid	316	0.856347	0.0588278	1.45679	0.0658515	0.754554	0.038926	1.14936	0.116503	7.62939	0.396336	5.84127	0.167585	0.867549	0.0917208	1.54554	0.0664019	1.12169	0.0370612	0.777298	0.0902401	1.23552	0.0759632	1.69987	0.0111437	1.28079	0.0125047	2.7819	0.00769047	2.82447	0.197797	0.479988	0.037697	3.00531	0.0251962	2.58958	0.0792588	0.534598	0.0233873	3.42	0.0189827	4.73472	0.698301
Inositol, myo	305	65.4881	0.957326	64.8342	1.15616	108.214	3.5871	44.9875	1.14545	30.5135	0.907022	33.6088	0.391517	92.9257	1.58788	36.3749	0.150121	151.729	3.33108	71.7649	2.39671	55.1831	1.17019	81.4596	1.71855	72.539	1.33171	69.356	1.50905	133.306	2.9541	226.82	3.711	241.627	1.20199	248.422	4.56292	41.1812	1.59479	109.594	2.90471	116.999	2.8968
Tyrosine	218	0.867993	0.0309207	0.531873	0.0151218	1.09025	0.24136	1.50107	0.0378928	2.01222	0.0735152	0.67361	0.0317163	1.15631	0.0200136	0.745646	0.0479088	2.71093	0.0568314	1.16282	0.0468707	0.693858	0.00473938	1.0025	0.0399353	0.981703	0.014653	0.618931	0.0168892	1.94132	0.133165	3.74109	0.077442	1.62836	0.0247654	1.40369	0.0367974	0.861518	0.0587933	3.52	0.108349	3.79889	0.0507359
Glucose-6P	387	1.08544	0.0940272	1.06594	0.0228683	1.46421	0.0191041	1.69503	0.156165	0.630825	0.0269077	0.575411	0.0184372	0.832554	0.0132737	0.897212	0.272467	0.430238	0.0041276	0.925603	0.0603385	0.67746	0.0406003	0.443346	0.0173223	0.853593	0.0239018	0.853023	0.0390161	0.714718	0.0282502	1.41415	0.0856477	0.783124	0.0200211	0.475235	0.00653665	0.440741	0.00898018	1.04574	0.0410123	0.891129	0.00653308
Tryptophan	202	7.62131	0.64729	1.56111	0.2168	1.00449	0.0302747	17.4304	0.784501	3.39742	0.378018	2.87498	0.236099	6.79509	0.541227	2.76341	0.27424	17.3274	1.46296	17.8653	1.26184	7.44237	1.22556	12.2959	0.943591	6.0792	0.19815	2.13358	0.225948	7.02682	0.971791	14.5612	0.80091	5.46518	0.31824	7.50207	0.655681	2.85222	0.36107	10.5446	1.13681	13.7169	0.687249
Maltose	204	0.534	0.0236911	0.423786	0.0138355	0.487957	0.0112817	NA	NA	NA	NA	NA	NA	NA	NA	NA	NA	0.439982	0.00811175	0.249638	0.0168853	NA	NA	0.268589	0.00880207	0.271362	0.00803439	0.397011	0.0270025	NA	NA	4.97418	0.229838	NA	NA	11.7188	0.679338	0.249638	0.0168853	0.289967	0.00615394	0.315211	0.0227199
Trehalose	191	0.816242	0.0230175	1.96402	0.0816609	2.17984	0.0840679	0.685057	0.0510498	1.74694	0.0831213	0.78988	0.00809572	0.688988	0.015201	0.691908	0.0751269	0.526144	0.0193837	0.266207	0.0138692	0.557577	0.00758212	0.789382	0.0164042	0.42959	0.0135474	0.716167	0.0153187	0.973331	0.05744	0.642923	0.0266383	0.700376	0.0302254	0.477136	0.00533767	0.72347	0.0292445	1.87616	0.0540911	1.44103	0.0137357
Galactinol	204	12.5454	0.709576	4.96255	0.418181	0.825265	0.0816795	11.685	0.594616	4.55223	0.133035	1.93414	0.0718194	27.7049	0.366849	5.14329	0.0995013	1.25439	0.0135318	34.0461	1.87212	6.56304	0.404144	1.27608	0.0167283	53.4982	1.618	8.0515	0.548639	1.43643	0.0369217	30.0554	0.986413	7.51716	0.097402	2.64157	0.223891	10.5594	0.618678	5.77367	0.156907	6.45034	0.178573
Raffinose	217	6.83306	0.576481	5.59385	0.277892	8.27808	0.489838	8.79734	0.743196	9.49231	0.653493	4.64917	0.238432	2.62256	0.0959932	4.58469	0.188646	5.1325	0.330815	2.75109	0.138405	3.13721	0.0612901	4.69925	0.0383356	7.71645	0.398731	5.60752	0.49243	5.35447	0.306777	4.14798	0.157392	9.63189	0.72103	6.34218	0.63199	1.50309	0.033994	7.2134	0.597711	8.64124	0.550211
Fructose	307	2.14513	0.304348	7.35805	0.345943	9.32118	0.325899	0.217555	0.0210105	2.27642	0.169498	5.86105	0.275332	0.192371	0.0127924	2.50202	0.118991	20.4335	0.954606	0.273207	0.0101554	4.48935	0.176155	16.2891	0.621182	0.168992	0.0239556	6.55668	0.442987	27.9438	1.69598	0.299295	0.0245161	12.6064	0.501806	16.0901	1.01407	0.468728	0.0243348	7.08544	0.411982	8.89602	0.491802
Glucose	160	8.19409	0.980414	26.5731	0.839729	32.6391	0.881123	0.373674	0.0382503	8.20277	0.473164	20.1932	0.655185	0.385464	0.025885	10.6975	0.472863	68.9806	2.8701	0.721428	0.0366153	16.7341	0.470906	57.5261	2.38158	0.575506	0.0516415	25.2315	1.40772	100.156	5.58789	2.14903	0.158037	50.7369	1.37078	65.7762	3.85618	1.87778	0.121117	28.5484	1.3007	33.3576	1.61084
Citric acid	273	39.9554	3.07236	34.3821	1.47935	17.2835	0.75697	15.8119	2.85384	28.7757	1.61932	28.948	1.09895	14.5699	0.596447	29.4562	0.892256	35.7319	1.88217	24.1456	0.83546	40.4823	0.754407	40.0809	1.81301	31.5634	2.4942	58.0213	2.62811	46.8505	2.96812	12.5805	0.921517	15.5146	0.668047	20.2008	1.40089	8.12094	0.443749	24.5506	1.42874	27.6046	1.65727
Sucrose	361	19.0646	2.09865	44.6775	1.6847	113.613	2.07478	7.56048	0.848837	10.8727	0.511889	26.8489	0.784092	8.73006	0.906025	14.1363	0.720199	37.5252	1.67139	9.25901	0.385498	12.7179	0.628999	39.967	1.87915	13.5508	1.10507	18.7689	1.11651	45.4035	2.96088	7.67734	0.497155	39.1493	1.82727	27.7508	1.83569	7.16028	0.393598	61.0614	3.74423	82.7007	4.33694

## Sheet: domesticated accessions
		Camarosa						Fuentepina						Amiga						Santa Clara						Benicia						Fontanilla						Candonga
Metabolites	m/z	Green	SE	White	SE	Red	SE	Green	SE	White	SE	Red	SE	Green	SE	White	SE	Red	SE	Green	SE	White	SE	Red	SE	Green	SE	White	SE	Red	SE	Green	SE	White	SE	Red	SE	Green	SE	White	SE	Red	SE
Alanine	116	25.9991	0.732209	23.9239	1.02535	41.2659	0.767334	25.3761	0.803225	13.579	0.261118	72.9332	2.02035	34.8507	1.64662	16.016	0.41267	9.45365	0.0305166	52.3835	1.62905	25.6942	0.885803	99.6682	3.09605	16.7561	1.03989	8.85403	0.175698	46.9706	2.11399	19.7013	0.73369	28.8972	1.5841	69.1313	2.24332	27.7781	0.870533	23.6318	0.915484	89.4788	4.37266
Pyruvic acid	174	0.0928891	0.00968002	0.211186	0.00834424	0.214292	0.0114761	0.112744	0.00352225	0.181486	0.00535202	0.144036	0.00868453	0.0838629	0.00339438	0.121026	0.00255397	0.101567	0.00732344	0.0893989	0.00147499	0.186304	0.00917217	0.123096	0.000551667	0.0792479	0.00800903	0.194241	0.015985	0.201516	0.00434513	0.109132	0.00276657	0.190219	0.00983869	0.210309	0.00552963	0.102494	0.00307099	0.200359	0.0077776	0.201052	0.0149063
Valine	144	2.81076	0.0852507	4.07419	0.105039	2.04711	0.0726693	3.57256	0.043097	1.6582	0.0232064	3.18816	0.0721873	3.80234	0.0738858	1.9476	0.0219843	0.883765	0.0129494	10.3856	0.0611797	2.49323	0.0454885	4.38376	0.111227	2.41085	0.068687	1.19389	0.0169442	5.05133	0.35657	2.29953	0.0279659	2.36971	0.103091	2.65868	0.0419539	2.72985	0.111005	2.73864	0.037974	5.89869	0.107563
Isoleucine	158	0.872988	0.0315087	1.19691	0.0473146	0.4809	0.00421088	0.853328	0.0123207	0.362484	0.00564202	0.75558	0.0129683	1.0499	0.0334223	0.610678	0.0136331	0.224654	0.0105718	2.77435	0.0588685	0.499993	0.00810583	1.24378	0.0300524	0.70091	0.0272969	0.282245	0.00582689	1.96515	0.137755	0.512275	0.00738874	0.769228	0.0326313	0.6894	0.00768832	0.692414	0.0168071	0.704399	0.0174494	1.80957	0.0586812
Glycine	174	2.55094	0.0269385	2.99862	0.104904	2.26428	0.273207	3.87785	0.0693148	1.53552	0.0962417	3.24184	0.0885538	3.38378	0.0560726	1.59632	0.0449715	0.512484	0.0495382	6.46963	0.0731369	3.44924	0.277962	3.53591	0.0496534	1.31352	0.0463712	0.97433	0.0409629	1.40819	0.0478714	4.13531	0.114926	1.88041	0.07668	1.96254	0.0382067	4.01952	0.0973693	1.8417	0.15057	2.61508	0.0781325
Phosphoric acid	299	49.7833	1.89454	35.3323	1.28583	34.2858	0.730783	46.0142	2.00359	27.6701	0.672283	28.1455	0.286754	55.066	1.87241	37.8186	0.768602	26.4669	1.88094	60.1862	0.886689	30.4538	0.515362	27.6665	0.743577	30.917	1.25517	19.172	0.500015	20.4097	1.569	25.3125	0.24453	26.3222	1.059	28.5255	0.496465	32.3123	1.19737	29.5125	1.0392	35.7248	0.727189
Proline	142	3.97761	0.0818409	0.510466	0.0302966	0.35836	0.00910429	3.65057	0.110981	0.767	0.0135876	0.671532	0.0156627	4.72864	0.229779	0.492459	0.0114581	0.226014	0.0143367	35.6333	1.20795	0.706158	0.00532205	0.773377	0.00489005	2.71957	0.112016	0.486819	0.00624238	0.361825	0.0120033	2.18549	0.0473788	0.59481	0.0295321	0.316372	0.0149109	5.37912	0.19171	0.632937	0.0292392	1.41906	0.061652
Glyceric acid	189	1.73535	0.073366	0.177466	0.00138433	0.265879	0.00365921	1.17093	0.0457504	0.526662	0.0176184	0.614745	0.0133493	1.35961	0.0714662	0.444718	0.0180574	0.170697	0.00197718	1.46739	0.0660943	0.331581	0.0107576	0.274337	0.00619557	1.70888	0.0395255	0.785342	0.0042526	0.367745	0.0130597	0.902622	0.0299825	0.508442	0.0195005	0.278166	0.00849262	1.61822	0.0676058	0.1663	0.00630226	0.200357	0.00623953
serine	218	2.36429	0.0728346	2.85308	0.100969	3.40004	0.0645942	3.1453	0.0133011	1.61328	0.0496998	6.82712	0.113782	3.09648	0.0697189	1.63471	0.0376586	0.993643	0.0343325	8.09534	0.0406075	2.97147	0.0537725	7.47693	0.0607059	0.985856	0.0328385	0.764177	0.0119308	3.96986	0.168296	1.70589	0.0337743	1.7543	0.0872568	3.72327	0.0722905	2.54214	0.0696479	2.1402	0.0504684	6.46558	0.175197
Succinic acid	247	0.427573	0.0151602	0.231034	0.0054539	0.624909	0.0134699	0.494018	0.0112713	0.364469	0.00681275	1.60913	0.0208179	0.925521	0.0397153	0.233155	0.0034327	0.166481	0.00328189	0.497794	0.00819379	0.322652	0.00928284	0.581243	0.00729327	0.345024	0.00713981	0.228575	0.00235444	0.215743	0.00900655	0.383362	0.0179765	0.497766	0.0189739	0.559324	0.0116661	0.495816	0.0258029	0.254159	0.00245275	0.815664	0.033001
Threonine	218	1.34064	0.0476371	3.42683	0.114654	1.55512	0.0113875	2.53356	0.0341755	1.13694	0.0167813	2.99017	0.0536782	1.49609	0.0387097	1.61517	0.0461513	0.531697	0.00288501	3.9308	0.0655094	1.23573	0.0351089	2.93955	0.0203296	0.893066	0.0218194	0.703458	0.0125413	1.98075	0.0750654	1.29566	0.03176	1.87775	0.0984485	2.15217	0.0466566	1.0578	0.0287351	2.74976	0.0681315	4.72244	0.157068
Fumaric acid	245	0.322198	0.0176982	0.249747	0.00287767	0.338667	0.00786019	0.289747	0.0184178	0.324508	0.0120921	0.548527	0.00464412	0.300168	0.000980802	0.278932	0.011451	0.254289	0.0112219	0.322651	0.006247	0.244834	0.0183993	0.263671	0.005328	0.289124	0.0216463	0.350676	0.0132613	0.317701	0.0152651	0.2775	0.0100931	0.394085	0.026334	0.368075	0.0110025	0.349147	0.028846	0.24219	0.0120455	0.284554	0.00171534
Alanine, beta	248	0.07361	0.00397546	0.0739648	0.00239521	0.123201	0.00488755	0.0922087	0.00301439	0.0913876	0.00464258	0.247272	0.00690324	0.0700408	0.00358388	0.0724903	0.00408247	NA	NA	0.149963	0.00067984	0.107655	0.00053328	0.166591	0.00321433	NA	NA	NA	NA	0.0953975	0.00427956	0.0637852	0.00167924	0.0794126	0.00392242	0.128087	0.00285484	0.0739492	0.00164261	0.078697	0.00327513	0.35826	0.00617229
Malic acid	233	30.7092	1.1771	39.9747	1.17458	39.7991	0.77952	35.7837	1.45645	46.0068	0.887712	19.8673	0.120398	42.8672	0.633181	63.7485	0.248945	31.4624	0.406818	55.0903	0.738408	84.0332	1.53717	42.8364	0.721638	45.4796	2.28254	67.6899	0.178288	55.4025	3.08845	53.121	0.966333	69.5562	3.26264	73.2402	1.26729	37.7539	1.69735	65.5948	2.50967	68.7879	1.84306
GABA	174	28.3239	0.406307	14.3518	0.871942	9.87048	0.183269	37.6615	0.64366	17.5969	0.668052	7.79606	0.158215	42.9922	1.27936	18.4171	0.600093	8.74979	0.190066	31.7069	0.834319	17.3271	0.452924	9.31884	0.0732561	27.362	1.05493	22.2602	0.584299	8.13804	0.476964	26.4756	0.600413	21.9029	1.35428	10.5618	0.322216	17.4296	0.283255	19.1897	0.559918	11.959	0.469863
Aspartate	218	1.19572	0.0379616	1.51979	0.0619924	0.989705	0.0100417	2.0547	0.0418688	1.78424	0.0517116	1.838	0.0388925	1.00106	0.0313693	0.733398	0.013613	0.633189	0.00892209	1.73753	0.0254477	1.11958	0.0323023	1.08771	0.00629754	0.646739	0.0101765	0.521722	0.0107813	0.755304	0.0241612	1.36854	0.0458796	1.41571	0.0723583	0.934856	0.0335525	1.58264	0.0155656	1.26779	0.0393193	1.37242	0.0436701
Serine, N-acetyl-	174	1.24423	0.052191	0.13479	0.0159553	NA	NA	0.726813	0.0322053	NA	NA	NA	NA	1.81857	0.0671682	0.239234	0.040948	0.132667	0.00172468	0.425928	0.0150643	0.0696768	0.00406913	NA	NA	0.363812	0.0118738	NA	NA	NA	NA	1.04884	0.0415811	0.233133	0.00161784	NA	NA	1.12038	0.0223904	0.0762977	0.00191631	0.0724459	0.00310759
Ornithine	142	0.383982	0.0205942	0.193798	0.0207604	NA	NA	1.64811	0.0805883	0.168456	0.0150816	NA	NA	0.196958	0.0223536	0.19179	0.0095477	NA	NA	1.99662	0.0501852	0.530762	0.0153125	0.0810183	0.00375422	0.229338	0.010943	NA	NA	NA	NA	0.139883	0.0148594	0.276472	0.0157641	NA	NA	0.171518	0.0147456	0.122342	0.0112774	0.076846	0.00242287
Xylose	217	3.73058	0.0692746	2.42382	0.116965	3.04721	0.0579959	3.11904	0.033885	2.05296	0.0599298	3.79005	0.0439003	2.96202	0.0689169	2.08723	0.027557	4.58439	0.0428367	3.95061	0.0716943	2.0857	0.0357991	3.27187	0.0439129	3.43423	0.0919765	1.9807	0.0236568	4.84733	0.277188	3.28275	0.0656313	2.13202	0.061654	3.01475	0.0496575	3.64082	0.059245	2.16206	0.0673716	3.39221	0.107317
Glutamate	246	3.55695	0.0339003	3.30174	0.247513	2.77	0.0318981	5.41748	0.136261	5.02067	0.220598	4.82968	0.175003	1.92966	0.0525503	1.00364	0.0319463	1.96044	0.0609855	6.39644	0.171596	3.44734	0.12483	3.22382	0.113614	2.7223	0.114736	0.585552	0.0261446	2.82978	0.0339366	4.23727	0.222523	2.17661	0.13965	3.55503	0.217212	9.56662	0.0860252	2.48686	0.0996756	4.90741	0.30434
Putrescine	174	1.20435	0.0263799	0.794801	0.0470946	0.447211	0.0032606	0.843092	0.0507849	1.32623	0.0517869	0.445952	0.00955666	1.09198	0.0622712	0.779521	0.00215999	0.219477	0.0032536	1.15951	0.0119246	1.40335	0.037916	0.270001	0.00570537	1.05865	0.0344304	1.24337	0.0122775	0.381563	0.0194148	0.598999	0.0333576	0.695864	0.0249704	0.36132	0.00160909	1.08064	0.0225515	0.747392	0.0260136	0.224254	0.0116071
Asparagine	188	15.5273	1.16127	13.5163	2.08459	4.48942	0.450984	25.548	2.14497	11.0532	1.51082	5.61286	0.847059	17.44	1.60907	10.3372	1.81968	4.15769	0.56693	27.3307	1.83668	9.26152	1.34754	5.16803	0.668762	7.62194	0.829872	3.64969	0.519273	3.12554	0.329155	15.1659	1.90884	8.67384	1.32631	5.53926	0.865309	9.59933	0.741435	8.4737	1.17254	6.64873	1.14094
Quinic acid	345	4.86468	0.0597049	0.914204	0.024901	0.626891	0.0112054	3.382	0.129079	0.881003	0.0257633	0.485102	0.00465022	6.0439	0.197184	1.12471	0.0342163	0.794875	0.00289645	9.20311	0.170554	2.21874	0.0505588	1.09269	0.0385548	1.73381	0.0632091	0.565344	0.0118708	0.354935	0.0148921	7.95215	0.23863	2.49717	0.107209	0.99482	0.0297456	3.86524	0.127188	0.740777	0.0266161	0.350618	0.00786508
Glutamine	156	10.1766	0.402114	15.7764	1.14468	8.65928	0.275076	24.1685	2.78117	12.1013	0.150436	18.5616	1.26762	16.3683	0.816391	7.46265	0.524387	2.45525	0.0884186	19.2627	0.4454	7.59914	0.338033	15.8694	0.55572	3.83406	0.230342	5.29962	0.178786	12.3917	0.216519	13.8261	1.1592	9.93503	0.650599	12.35	0.319659	20.3322	0.298856	18.8068	1.35768	45.7285	3.73239
Arginine	142	0.223486	0.00624905	0.15397	0.0198405	0.115622	0.00594894	0.702871	0.0650189	0.169804	0.0147825	0.155831	0.000661186	0.137694	0.0107997	0.140103	0.00111234	0.10924	0.00410575	0.776698	0.0329921	0.313612	0.0107114	0.159443	0.0027334	0.210115	0.0149041	0.114577	0.00924872	NA	NA	0.138434	0.00979375	0.226071	0.0230013	NA	NA	0.141708	0.0069784	0.123996	0.0110002	0.153084	0.0189511
Lysine	174	0.460789	0.00601042	0.215481	0.0145318	0.0870795	0.00573833	0.553799	0.0355309	0.191485	0.00295552	0.113263	0.00964407	0.42272	0.0358064	0.181128	0.00259184	0.0806481	0.0036204	0.667732	0.00462455	0.215418	0.0153209	0.124157	0.00308551	0.400739	0.0182572	0.178604	0.00579907	0.0827397	0.0058532	0.31411	0.021363	0.230308	0.010478	0.0796035	0.00424592	0.390932	0.00389279	0.141256	0.00441342	0.102149	0.010175
Dehydroascorbic acid	316	0.655213	0.0389607	0.519339	0.0356457	0.786574	0.00470644	0.969869	0.0986397	1.08112	0.00449124	0.745803	0.0409184	0.570792	0.0105467	0.60289	0.0079284	0.624005	0.0315519	1.30387	0.0518111	1.04811	0.0546719	0.910274	0.0295973	1.03848	0.0375181	0.943529	0.031518	0.713795	0.126519	0.801094	0.0878377	0.933995	0.0413536	0.648003	0.0291454	0.813189	0.020381	0.568488	0.0154085	0.826043	0.048461
Galacturonic acid	333	0.142082	0.00440888	NA	NA	NA	NA	0.172552	0.00813659	0.0877414	0.00708875	NA	NA	0.149253	0.0102733	NA	NA	NA	NA	0.156819	0.00352406	NA	NA	NA	NA	0.173297	0.00723301	0.0791621	0.00377522	NA	NA	0.173931	0.00748453	NA	NA	NA	NA	0.251389	0.0115616	NA	NA	NA	NA
Tyrosine	218	11.2192	0.136537	2.25074	0.0476944	6.14873	0.089822	16.5789	0.360881	7.0557	0.218026	7.54671	0.0232405	8.9896	0.206375	1.37748	0.090182	2.35833	0.109196	17.5924	0.259719	4.90762	0.205935	3.39014	0.127375	8.95035	0.301132	2.72689	0.183283	2.54538	0.19215	9.88353	0.36268	2.19088	0.117393	2.32762	0.0204608	13.1932	0.433244	2.22377	0.0791434	8.1544	0.280746
Inositol, myo	305	30.001	0.467097	5.10057	0.124797	14.5404	0.217066	44.8746	0.919515	17.3421	0.536628	17.3675	0.0944819	23.6418	0.537238	1.35392	0.0374154	2.61243	0.00755284	47.8651	0.634931	11.9107	0.472645	5.40947	0.133505	22.9405	0.830488	5.60719	0.354209	3.5627	0.184751	25.7019	0.811342	4.12957	0.217591	4.81162	0.0945676	35.2012	1.08163	4.90474	0.149523	19.726	0.747398
Glucose-6P	387	0.36617	0.00677819	0.150777	0.00529481	0.163443	0.00450024	0.477713	0.00575413	0.253652	0.0143644	0.162954	0.00201691	0.323427	0.00587555	0.157393	0.00446271	0.113282	0.00188912	0.573575	0.00805096	0.201297	0.0121867	0.135534	0.00647361	0.235657	0.00542979	0.100985	0.00368966	0.0955645	0.00611326	0.466112	0.023859	0.138164	0.00185299	0.159066	0.00526592	0.526674	0.0051688	0.129924	0.00484271	0.209478	0.0135307
Tryptophan	202	0.236019	0.0205574	0.858208	0.0643379	0.226125	0.0417078	0.271484	0.0546467	0.189039	0.0293232	0.309635	0.0374825	0.261819	0.0290883	0.378483	0.0376401	0.251593	0.0454003	0.994321	0.14412	0.09156	0.00417859	0.428521	0.0711787	0.137044	0.0188894	0.143389	0.0255103	0.596374	0.124814	0.0821742	0.00864819	0.354209	0.0548984	0.20571	0.0247351	0.116664	0.0161029	0.497772	0.092665	1.23055	0.116936
Maltose	204	0.0903977	0.00696796	NA	NA	NA	NA	0.167484	0.00976479	NA	NA	NA	NA	0.21949	0.0208546	NA	NA	NA	NA	0.110478	0.00412059	NA	NA	NA	NA	0.096948	0.0042517	NA	NA	NA	NA	0.122051	0.00491846	NA	NA	NA	NA	0.0977486	0.00206389	0.105644	0.00264312	0.100206	0.00429835
Trehalose	191	0.602832	0.0262702	0.202019	0.00818108	0.577803	0.0110754	0.977415	0.00745546	0.616042	0.0175235	0.604562	0.0113411	0.460561	0.0239351	0.197747	0.00728366	0.111275	0.00416646	0.65128	0.00981666	0.549917	0.0234701	0.186166	0.00239253	0.288916	0.00839466	0.315987	0.00454363	0.181906	0.00712142	0.798371	0.0286927	0.389548	0.014706	0.269348	0.00690611	0.57193	0.00801051	0.287833	0.00580325	0.383307	0.0231978
Galactinol	204	1.53157	0.0119994	0.19513	0.0100892	0.213255	0.016231	0.779525	0.0208315	0.171808	0.00557834	0.191811	0.0254719	0.854764	0.0671092	0.135279	0.00511444	NA	NA	1.37363	0.059845	0.209761	0.00214494	0.193823	0.0206757	1.09276	0.023538	0.271108	0.0174007	0.0783292	0.00896674	0.658803	0.0238437	0.298559	0.0219044	0.0794747	0.00263078	1.16089	0.0223968	0.0947863	0.00575972	0.0920807	0.00394984
Raffinose	217	0.164013	0.00482716	0.239074	0.00884698	1.35191	0.0617436	0.26423	0.0330687	0.489987	0.039023	2.72847	0.211995	0.343045	0.0314892	0.356771	0.0296276	0.711945	0.0119514	0.110103	0.0048999	0.169289	0.00913604	0.53413	0.00597112	0.169743	0.00195805	0.420531	0.0314104	0.466198	0.0177264	0.11328	0.00459943	0.466444	0.02189	0.521454	0.0200686	0.154978	0.00568911	0.2771	0.0109969	1.77403	0.135784
Fructose	307	1.66247	0.0334621	2.09712	0.058903	2.9593	0.100904	1.89717	0.0728206	2.55191	0.0774472	4.23607	0.107016	1.31262	0.0400308	1.76253	0.0750729	2.76894	0.0322962	1.53517	0.0247583	2.01037	0.0254152	3.53277	0.086083	2.29316	0.146988	2.76912	0.0714225	2.87431	0.138717	1.30486	0.0820987	2.15754	0.116108	2.13705	0.0637303	1.56717	0.0809613	2.09327	0.0167299	3.50673	0.246056
Glucose	160	0.734287	0.0182104	0.976249	0.021046	1.48071	0.0761948	0.824363	0.0130169	1.21722	0.0332589	2.19542	0.0778337	0.882832	0.0386324	0.90391	0.0336737	1.38887	0.0235512	0.818367	0.00743589	0.98052	0.0191212	1.83264	0.0621134	1.16686	0.0779729	1.37005	0.0271887	1.35782	0.0374071	1.11859	0.0595319	1.23759	0.0717393	1.1017	0.0313797	0.91506	0.0543801	1.0171	0.0153981	1.72839	0.115153
Citric acid	273	4.14847	0.0763552	8.16078	0.183111	6.45669	0.220125	3.68793	0.198395	6.07322	0.0996981	3.56296	0.0680874	3.30706	0.189617	5.42817	0.158546	4.40189	0.0146759	5.34749	0.0586412	7.88206	0.0996022	5.72772	0.150353	3.19081	0.217021	4.77298	0.087808	3.31219	0.200099	3.35718	0.195794	6.90196	0.329181	5.17061	0.139945	3.23854	0.132212	6.04058	0.0436951	5.24254	0.308456
Sucrose	361	2.75378	0.0227453	6.92493	0.131261	20.0779	0.786728	3.30817	0.0211877	11.0965	0.380905	21.858	0.382096	1.72352	0.0889763	5.637	0.126773	10.5964	0.200481	2.4984	0.0735789	5.13148	0.118466	7.02505	0.105315	1.6899	0.091153	7.47642	0.146138	8.02442	0.371397	2.71395	0.142113	9.61951	0.415022	14.7727	0.368769	2.78271	0.0741368	8.87818	0.104333	28.9886	1.74249
Methionine	176	0.0850919	0.0125179	0.147267	0.00197138	0.118311	0.00290518	0.133787	0.00557136	0.107175	0.0090122	0.286554	0.0290934	0.0823463	0.0022592	0.109138	0.0011442	0.065977	0.000842983	0.523471	0.00942823	0.210782	0.00688021	0.394842	0.00381309	0.071243	0.00188999	0.0769194	0.00191213	0.32799	0.0163629	0.0836922	0.00529225	0.0816976	0.000810803	0.163903	0.00472532	0.104301	0.0153157	0.100079	0.00360148	0.428754	0.0236248
Phenylalanine	192	0.143395	0.00559555	0.319614	0.0187287	0.0791469	0.00143166	0.311207	0.0162582	0.0992852	0.00195673	0.146221	0.00695414	0.197248	0.0109329	0.172264	0.00385994	0.0764582	0.00481703	0.728431	0.0200095	0.13729	0.00226679	0.170941	0.00606319	0.0953223	0.0045738	0.10961	0.000676122	0.330058	0.0219505	0.164518	0.00694521	0.119477	0.00366165	0.103093	0.00203345	0.137153	0.00512868	0.17483	0.00597908	0.223701	0.00957835
Fucose	117	2.11477	0.0470545	0.790204	0.0506487	0.86491	0.0157908	2.3562	0.0440241	0.896445	0.0278807	0.889836	0.0264489	2.07739	0.0737638	0.627543	0.0207401	0.56426	0.00358943	2.62894	0.0487085	0.940951	0.017058	0.831565	0.0112182	1.82623	0.0495789	0.660839	0.0188476	0.641831	0.02411	2.31358	0.0505149	0.89766	0.0349508	0.683491	0.0171654	2.41223	0.019609	0.672271	0.0216665	0.932883	0.0320931
