# Supplementary material for: Genetic diversity of strawberry germplasm using metabolomic biomarkers
Source: Sci Rep. 2018 Sep 26;8:14386. doi: 10.1038/s41598-018-32212-9 (PMC6158285; doi:10.1038/s41598-018-32212-9)
Supplement: Supplementary file 5 — Table S4 [file 41598_2018_32212_MOESM5_ESM.xlsx]

## Sheet: Wild accessions
Title:	Genetic diversity of strawberry germplasm using metabolomic biomarkers
Authors:	José G Vallarino, Francisco de Abreu e Lima, Carmen Soria, Hao Tong, Delphine M. Pott, Lothar Willmitzer, Alisdair R Fernie, Zoran Nikoloski, Sonia Osorio.
Table S4. Tentatively identified metabolites in the UPLC-FT-ICR-MS and their abundancy in the domesticated and wild strawberry accessions. Metabolites were determined in receptacle from three ripening stages (green, white, red). Values presented are each biological replicate separately and mean ± standard error of three replicates . afz-cat, afzelechin-catechin, HHDP hexahydroxydiphenyl unit.
											156															191															196
											Green					White					Red					Green					White					Red					Green					White
Nº Comp.		Retention time	MolecularFormula	References	m/z +H	m/z +NH4	m/z + Na	m/z -H	m/z +Ac-H	MS2 ions	156_G1	156_G2	156_G3	156_G_MEAN	SE	156_W1	156_W2	156_W3	156_W_MEAN	SE	156_R1	156_R2	156_R3	156_R_MEAN	SE	191_G1	191_G2	191_G3	191_G_MEAN	SE	191_W1	191_W2	191_W3	191_W_MEAN	SE	191_R1	191_R2	191_R3	191_R_MEAN	SE	196_G1	196_G2	196_G3	196_G_MEAN	SE	196_W1	196_W2	196_W3	196_W_MEAN
	PROCYANIDINS
1	Procyanidin dimer1	4.904	C30H26O12	Aaby et al., 2007; Gu et al., 2003; Määttä-Riihinen et al., 2004; Hukkanen et al., 2007; Hanhineva et al., 2008; Fait et al., 2008; Aaby et al., 2012				577.136		425.0893 (M-H-152); 407.0881 (M-H-170); 289.0724; 245.0824	2.58089e+06	2.80179e+06	3.29408e+06	2.89225e+06	214764	1.27796e+06	1.41734e+06	1.41628e+06	1.37052e+06	47156.7	731365	823139	765265	773256	27297.5	3.69472e+06	3829728	3.9216e+06	3.81535e+06	67129.1	1.94378e+06	2.08564e+06	1.85785e+06	1.96242e+06	1.96242e+06	691364	817106	773342	760604	37548	4227552	4063191	3.74197e+06	4.0109e+06	145281	2.65912e+06	3158366	2.70987e+06	2.84245e+06
2	Procyanidin dimer2	4.655	C30H26O12	Aaby et al., 2007; Gu et al., 2003; Määttä-Riihinen et al., 2004; Hukkanen et al., 2007; Hanhineva et al., 2008; Fait et al., 2008; Aaby et al., 2012				577.136		425.0893 (M-H-152); 407.0881 (M-H-170); 289.0724; 245.0824	4819077	5.12701e+06	6004135	5.31674e+06	361699	1.4075e+06	1.61282e+06	1.58318e+06	1.5345e+06	65282.9	832325	873876	971213	892471	41933.4	11100000	11200000	11100000	1.11333e+07	33961.8	2.61646e+06	2.7806e+06	2364340	2.58713e+06	2.58713e+06	917127	1.0911e+06	932383	980205	56673	6.62225e+06	6.73226e+06	6157439	6503983	179480	3.42422e+06	3.99427e+06	3.46832e+06	3.62894e+06
3	Procyanidin dimer3	5.825	C30H26O12	Aaby et al., 2007; Gu et al., 2003; Määttä-Riihinen et al., 2004; Hukkanen et al., 2007; Hanhineva et al., 2008; Fait et al., 2008; Aaby et al., 2012				577.136		425.0893 (M-H-152); 407.0881 (M-H-170); 289.0724; 245.0824	518924	550601	676928	582151	49172.4	119206	145516	147139	137287	9223.52	75085.2	86690.4	103755	88510.1	8483	1.33887e+06	1.33707e+06	1.32946e+06	1.33513e+06	2938.22	265146	287255	255415	269272	269272	110337	139668	114392	121466	9349.2	800236	750196	703982	751471	28317.5	365698	443539	381104	396780
4	Procyanidin dimer4	6.215	C30H26O12	Aaby et al., 2007; Gu et al., 2003; Määttä-Riihinen et al., 2004; Hukkanen et al., 2007; Hanhineva et al., 2008; Fait et al., 2008; Aaby et al., 2012				577.136		425.0893 (M-H-152); 407.0881 (M-H-170); 289.0724; 245.0824	395481	421149	506941	441190	34335.4	82446.4	100131	107305	96627.4	7526.09	49882.3	58448.8	62348.2	56893.1	3751.12	670949	662840	684959	672916	6582.39	178956	210243	190754	193317	193317	62105.9	68978.3	73178.8	68087.7	3288.18	755841	729589	676694	720708	23714.1	291300	346681	294362	310781
5	Procyanidin trimer5	5.538	C45H38O18	Aaby et al., 2007; Gu et al., 2003; Hanhineva et al., 2008; Fait et al., 2008; Aaby et al., 2012				865.196		577.1341 (M-H-Cat); 287.0548 (M-H-Cat-290); 451.1070; 425.0890	6615.24	3807.49	8236.66	6219.8	1318.18	0	396.679	0	132.226	134.719	527.91	639.037	210.261	459.069	130.896	21370.4	26121.1	22466.9	23319.4	1463.2	1703.03	1454.12	2364.38	1840.51	1840.51	1382.3	1325.52	209.987	972.602	388.855	0	0	0	0	0	1678	1748.17	1591.98	1672.72
6	Procyanidin tetramer1	4.777	C60H50O24	Hanhineva et al., 2008; Fait et al., 2008				1153.26		576.1283; 707.06; 289.0718	76341.1	73304.4	85981.6	78542.3	3893.58	37376.1	46817.5	44313.5	42835.7	2877.12	22952.5	25997.8	24493.9	24481.4	895.692	65500.6	79332.8	84913	76582.2	5878.96	52419.1	62130.4	55918.3	56822.6	56822.6	19926.3	24333.1	23647.1	22635.5	1394.83	105788	103004	100205	102999	1642.05	70356.6	75717.7	73608.1	73227.5
7	Procyanidin tetramer2	5.177	C60H50O24	Hanhineva et al., 2008; Fait et al., 2008				1153.26		576.1283; 707.06; 289.0718	329526	346616	412563	362902	25793.2	111064	138131	140860	130018	9689.22	55365.6	66713	68277.9	63452.2	4145.15	381463	375898	381348	379570	1870.79	170190	189357	176278	178608	178608	47827.3	53236.7	55333.7	52132.6	2278.28	539641	504684	512922	519082	10749.6	310014	335541	292955	312837
8	Procyanidin tetramer3	5.462	C60H50O24	Hanhineva et al., 2008; Fait et al., 2008				1153.26		576.1283; 707.06; 289.0718	213366	214644	268895	232302	18645.2	51493.2	68641.6	65702.3	61945.7	5394.5	29257.7	31673.1	37374.5	32768.4	2451.63	499373	499339	531264	509992	10836.5	98282.5	104444	95020.4	99248.9	99248.9	25460.9	30292.3	22905	26219.4	2206.84	202286	215199	196564	204683	5615.22	126074	147112	117487	130224
9	Procyanidin pentamer	5.447	C75H62O30	Hanhineva et al., 2008; Fait et al., 2008				1441.33		1153.264; 720.1609; 577.133; 289.0716	21766.8	21123.9	25093.9	22661.5	1253.47	4821.27	6366.89	7498.56	6228.91	790.57	2051.1	3406.1	2586.52	2681.24	401.439	25608.5	30022.1	31515.6	29048.7	1806.75	10878.9	11247.7	8852.93	10326.5	10326.5	2626.58	1380.12	1229.39	1745.36	451.097	31251.7	37188	32259	33566.2	1868.67	14895.6	18634	12914.4	15481.3
	PROPELARGONIDINS
10	Propelargonidin dimer (afz-cat)1	5.243	C30H26O11	Gu et al., 2003; Hanhineva et al., 2008; Fait et al., 2008; Aaby et al., 2012				561.141		289.0724 (M-H-Afz); 245.0821	234275	259299	338481	277351	31999	137463	166703	168401	157522	10230.9	86692.4	96662.8	99964.2	94439.8	4064.41	931132	918138	927106	925458	3912.85	268011	319057	290055	292375	292375	110810	151510	132123	131481	11974.9	776946	792790	744107	771281	14606.3	440888	557168	492171	496742
11	Propelargonidin dimer (afz-cat)2	5.586	C30H26O11	Gu et al., 2003; Hanhineva et al., 2008; Fait et al., 2008; Aaby et al., 2012				561.141		289.0724 (M-H-Afz); 245.0821	654017	675735	860476	730076	66735.6	209558	280189	268298	252682	22245.2	137740	164034	176633	159469	11673.1	3.39727e+06	3.26627e+06	3.35496e+06	3.3395e+06	39326.3	728597	792210	674721	731843	731843	257770	331946	267763	285826	23677.9	2.45077e+06	2.39954e+06	2.18303e+06	2.34445e+06	83598.5	1.1044e+06	1.32173e+06	1.15454e+06	1.19356e+06
12	Propelargonidin dimer (afz-cat)3	6.536	C30H26O11	Gu et al., 2003; Hanhineva et al., 2008; Fait et al., 2008; Aaby et al., 2012				561.141		289.0724 (M-H-Afz); 245.0821	53693	60038.2	71804.7	61845.3	5405.91	15330.7	21015.4	19341.3	18562.5	1718.4	10994.5	11783.3	16573.3	13117.1	1775.93	329732	322081	299765	317193	9158.74	60086.8	68506.3	60140.4	62911.2	62911.2	25744.4	31924.7	28144.7	28604.6	1832.78	246239	235409	223972	235207	6550.08	99182.2	123602	108062	110282
13	Propelargonidin dimer (afz-cat)4	6.869	C30H26O11	Gu et al., 2003; Hanhineva et al., 2008; Fait et al., 2008; Aaby et al., 2012				561.141		289.0724 (M-H-Afz); 245.0821	28918.4	30014.5	39503.3	32812.1	3423.91	9018.46	11547.8	11652.8	10739.7	877.375	6259.83	7325.05	8588.69	7391.19	685.788	105081	98925.8	103993	102667	1932.3	24123.6	26155.5	24619.1	24966.1	24966.1	10819.5	11165.3	11645.2	11210	243.94	90566	88791.2	86367.5	88574.9	1239.75	39211	45777.5	42172.2	42386.9
14	Propelargonidin trimer (afz-cat-cat)1	5.688	C45H38O17	Gu et al., 2003; Hanhineva et al., 2008; Fait et al., 2008				849.206		559.1221 (M-H-290); 433.0927; 407.0784; 289.0725 (M-H-Afz-cat); 271.0626; 125.0235	233847	248773	303737	262119	21650.9	96813.6	123098	112598	110837	7782.59	61899.5	71216.5	78657.6	70591.2	4939.13	1.25803e+06	1.22634e+06	1.24005e+06	1.24147e+06	9349.14	278612	279460	254942	271005	271005	106981	131090	109720	115930	7764.5	738734	760444	727500	742226	9851.18	392374	450717	409818	417637
15	Propelargonidin trimer (afz-cat-cat)2	4.019	C45H38O17	Gu et al., 2003; Hanhineva et al., 2008; Fait et al., 2008				849.206		559.1221 (M-H-290); 433.0927; 407.0784; 289.0725 (M-H-Afz-cat); 271.0626; 125.0235	48309.3	53304.1	62974.1	54862.5	4385.62	42517.7	51983.7	47860.9	47454.1	2791.82	29563	31361.4	29986.3	30303.6	553.087	115547	116727	118353	116876	828.766	57340.8	62826.6	58605.4	59590.9	59590.9	32485.6	39081.8	33160.7	34909.4	2134.81	110337	107664	99426.5	105809	3345.16	92112.6	98902.9	89715.8	93577.1
16	Propelargonidin trimer (afz-cat-cat)3	5.468	C45H38O17	Gu et al., 2003; Hanhineva et al., 2008; Fait et al., 2008				849.206		559.1221 (M-H-290); 433.0927; 407.0784; 289.0725 (M-H-Afz-cat); 271.0626; 125.0235	138528	141973	179365	153289	13322.5	38511.6	49856.4	46467.1	44945	3425.61	22271.4	26857.3	30144.5	26424.4	2326.12	610180	598257	629289	612576	9208.27	116489	122152	109756	116132	116132	47453.9	60831	49180.5	52488.5	4280.15	323048	347240	308933	326407	11396	169696	205434	183479	186203
17	Propelargonidin trimer (afz-cat-cat)4	6.3942	C45H38O17	Gu et al., 2003; Hanhineva et al., 2008; Fait et al., 2008				849.206		559.1221 (M-H-290); 433.0927; 407.0784; 289.0725 (M-H-Afz-cat); 271.0626; 125.0235	29852.4	29789.3	43170.8	34270.8	4533.92	9686.13	11495.6	8866.53	10016.1	791.326	5175.38	6630.85	9236.52	7014.25	1210.32	148285	137577	150856	145573	4143.01	36513.8	40541.2	37078.3	38044.4	38044.4	15957.3	16473.2	17443.4	16624.6	443.84	113737	119232	110899	114623	2491.99	52505	56192.2	56038.7	54911.9
18	Propelargonidin trimer (afz-cat-cat)5	6.8651	C45H38O17	Gu et al., 2003; Hanhineva et al., 2008; Fait et al., 2008				849.206		559.1221 (M-H-290); 433.0927; 407.0784; 289.0725 (M-H-Afz-cat); 271.0626; 125.0235	25197	24730	33511	27812.7	2906.12	6657.37	10676.1	10057.7	9130.37	1272.88	5922.21	6951.52	7698.04	6857.25	524.507	86772	83922.9	93187.3	87960.7	2791.28	17852.3	19947.1	17127.8	18309.1	18309.1	4738.05	6383.2	5459.2	5526.82	485.092	61501.4	62340.9	60220.7	61354.3	628.072	27511.8	30174.8	27236.2	28307.6
	FLAVAN 3-OLS
19	(Epi)catechin	5.08	C15H14O6	Aaby et al., 2007; Seeram et al., 2006; Aharoni et al., 2002; Hanhineva et al., 2008; Fait et al., 2008; Aaby et al., 2012				289.072		245.0824; 221.0818; 203.0713; 161.0605; 151.0393;_ 125.0235; 123.0442; 109.0285	9503293	9843871	10800000	1.00491e+07	395449	3347065	3718804	3.86278e+06	3.64288e+06	156535	2332139	2.37476e+06	2.40261e+06	2.36984e+06	20877.6	16300000	16100000	16500000	16300000	117647	5.65091e+06	5.92319e+06	5263457	5.61252e+06	5.61252e+06	2.47865e+06	2.93039e+06	2719630	2.70956e+06	132963	14000000	14100000	14000000	1.40333e+07	33961.8	8.24142e+06	8686168	8515726	8.48111e+06
20	(Epi)afzelechin (or phloretin) hexose1	7.542	C21H24O10	Fait et al., 2008				435.093		273.0775; 179.0345; 167.037; 125.0236	119098	124029	130432	124520	3343.02	48042.5	55000.1	58298.3	53780.3	3079.75	29975.8	36182.9	39767.5	35308.7	2914.13	219058	192128	172636	194607	13711.7	90723	103355	85875.7	93317.8	93317.8	43686.4	50100.7	50841.6	48209.6	2314.51	344218	275145	261310	293558	26126.4	153872	189406	168063	170447
21	(Epi)afzelechin (or phloretin) hexose2	8.3	C21H24O10	Fait et al., 2008				435.13		273.0775; 179.0345; 167.037; 125.0236	848.642	1376.08	1607.44	1277.39	228.769	330.105	688.906	1118.7	712.571	232.253	0	0	0	0	0	6334.27	5808.4	6559.01	6233.89	226.611	1508.21	1583.15	1457.31	1516.23	1516.23	1712.29	1514.52	1702.56	1643.12	65.576	4309.96	3473.48	4474.15	4085.86	315.678	2057.05	2665.65	2629.92	2450.87
	HYDROXYCINNAMIC ACID DERIVATIVES
22	Caffeic acid hexose	0.808	C15H18O9	Määtä-Riihinen et al., 2004; Fait et al., 2008; Hanhineva et al., 2008; Osorio et al., 2011; Daminato et al., 2013				341.109		179.055; 161.0448	4500698	4.47966e+06	4.57017e+06	4516841	27860.8	6.19838e+06	6198709	6.02956e+06	6.14222e+06	57389.1	5.88558e+06	5.9104e+06	6.23122e+06	6.00907e+06	113405	4728001	4683026	4.5811e+06	4.66404e+06	44276.1	5777873	5583007	4.90397e+06	5.42162e+06	5.42162e+06	6.6339e+06	6971976	7367017	6.99097e+06	215838	5300557	4657883	4.69751e+06	4.88532e+06	211856	5.95728e+06	5725639	5784458	5.82246e+06
23	Coumaric acid hexose1	5.191	C15H18O8	Määtä-Riihinen et al., (2004); Seeran et al., (2006); Aaby et al., (2007); Aharoni et al., (2002);Fait et al., (2008); Hanhineva et al., (2008); Osorio et al., 2011; Aaby et al., 2012; Daminato et al., 2013				325.089		145.0288 (M-H-hex-H2O); 163.0394 (M-H-hex)	138608	143521	195776	159301	18637	80512	81797.5	118607	93638.9	12725	55867.9	65247.2	82140.7	67752	7831.93	258830	271251	277674	269252	5635.33	171018	190499	167502	176340	176340	184417	172893	186489	181266	4308.77	151482	140701	138777	143653	4027.98	154362	186801	159333	166832
24	Coumaric acid hexose2	5.41	C15H18O8	Määtä-Riihinen et al., (2004); Seeran et al., (2006); Aaby et al., (2007); Aharoni et al., (2002);Fait et al., (2008); Hanhineva et al., (2008); Osorio et al., 2011; Aaby et al., 2012; Daminato et al., 2013				325.089		145.0288 (M-H-hex-H2O); 163.0394 (M-H-hex)	250005	305099	381899	312334	38966.9	54802.4	57083.7	64225.1	58703.7	2891.65	43970	55653.5	82251.1	60624.8	11540.5	82480.8	96664.3	89795.8	89647	4172.3	24577.7	29230.6	26666	26824.8	26824.8	50171.8	57183	55537.8	54297.5	2156.72	104924	107431	98517	103624	2704.12	45885.3	59981.7	48350.7	51405.9
25	Ferulic acid hexose 1	5.57	C16H20O9	Moco et al., 2006; Fait et al., (2008); Hanhineva et al., (2008); Aaby et al., 2012; Daminato et al., 2013				355.104		235.06 (M-H-120); 217.014 (M-H-120-H2O)	194468	186333	242679	207826	17915.3	160833	172502	206535	179957	13968	147446	144765	162159	151457	5508.76	214299	221675	230348	222107	4725.71	314662	332495	305841	317666	317666	155008	172434	155806	161082	5787.39	151334	156986	137905	148742	5765.3	189755	208649	183922	194109
26	Ferulic acid hexose 2	7	C16H20O9	Moco et al., 2006; Fait et al., (2008); Hanhineva et al., (2008); Aaby et al., 2012; Daminato et al., 2013				355.104		235.06 (M-H-120); 217.014 (M-H-120-H2O)	3251.37	2439.15	4734.9	3475.14	684.774	276108	318479	341655	312081	19552.1	1.41565e+06	1.60899e+06	1.53598e+06	1.52021e+06	57430.6	6169.14	7232.06	7188.64	6863.28	353.846	41201.1	43322.3	41923.7	42149	42149	297249	306029	318315	307198	6224.34	19295.7	17214.9	19169.3	18560	686.22	29698.9	37610.7	26377.8	31229.1
27	Ferulic acid hexose 3	7.402	C16H20O9	Moco et al., 2006; Fait et al., (2008); Hanhineva et al., (2008); Aaby et al., 2012; Daminato et al., 2013				355.104		235.06 (M-H-120); 217.014 (M-H-120-H2O)	12190.7	16412.1	19418.8	16007.2	2135.91	8.06888e+06	7910573	8854748	8.27807e+06	297443	13600000	14100000	14800000	1.41667e+07	354571	45530.3	51319.3	54979.3	50609.6	2802.52	1.16309e+06	1309314	1.10816e+06	1.19352e+06	1.19352e+06	2.53458e+06	2301012	2.18004e+06	2.33854e+06	106016	105255	105313	105922	105497	217.259	679536	857232	677404	738058
28	Sinapic acid hexose derivative1	9.79	C18H26O9	Fait et al., (2008); Osorio et al., 2011; Aaby et al., 2012; Daminato et al., 2013				385.151		223.0977; 179.0600; 125.0233	0	0	0	0	0	0	0	0	0	0	0	0	0	0	0	0	0	0	0	0	0	0	0	0	0	0	0	0	0	0	0	0	0	0	0	0	0	0	0
29	Sinapic acid hexose derivative2	9.9724	C18H26O9	Fait et al., (2008); Osorio et al., 2011; Aaby et al., 2012; Daminato et al., 2013				385.151		223.0977; 179.0600; 125.0233	0	0	0	0	0	0	0	0	0	0	0	0	0	0	0	0	0	0	0	0	0	0	0	0	0	0	0	0	0	0	0	0	0	0	0	0	0	0	0
30	Sinapic acid hexose derivative3	11.2718	C18H26O9	Fait et al., (2008); Osorio et al., 2011; Aaby et al., 2012; Daminato et al., 2013				385.151		223.0977; 179.0600; 125.0233	0	0	0	0	0	0	0	0	0	0	0	0	0	0	0	0	0	0	0	0	0	0	0	0	0	0	0	0	0	0	0	0	0	0	0	0	0	0	0
	GALLOYL GLUCOSES
31	Galloyl-hexose1	2.603	C13H16O10	Aharoni et al., (2002); Fait et al., (2008); Hanhineva et al., (2008); Osorio et al., 2011	333.062	350.109	355.065	331.063		169.0136 (M-H-Hex); 211.0223; 151.0032	680868	771287	1.02488e+06	825679	104906	482105	548047	545607	525253	21992.4	512879	576116	657970	582322	42790.9	716188	799139	758060	757796	24397.8	97746.1	116079	105707	106511	106511	64402.2	48505	45812.7	52906.7	5909.43	112692	125901	165595	134729	16196.7	170465	212157	186884	189835
32	Galloyl-hexose2	2.858	C13H16O10	Aharoni et al., (2002); Fait et al., (2008); Hanhineva et al., (2008); Osorio et al., 2011	333.062	350.109	355.065	331.063		169.0136 (M-H-Hex); 211.0223; 151.0032	355770	398278	520482	424843	50299.3	95743.9	102360	121422	106508	7842.5	60577.8	70136.4	78096.4	69603.5	5159.67	1.19536e+06	1.21861e+06	1.20811e+06	1.20736e+06	6847.79	231145	262505	241043	244898	244898	129391	134196	124365	129317	2891.73	638347	631398	595473	621739	13536	248811	321333	281049	283731
33	Galloyl-hexose3	3.343	C13H16O10	Aharoni et al., (2002); Fait et al., (2008); Hanhineva et al., (2008); Osorio et al., 2011	333.062	350.109	355.065	331.063		169.0136 (M-H-Hex); 211.0223; 151.0032	1.1233e+06	1.17896e+06	1.44843e+06	1.25023e+06	102287	363484	365343	406786	378538	14400.8	169692	188259	196146	184699	7989.25	1.4597e+06	1.52274e+06	1.55962e+06	1.51402e+06	29723.5	319872	350583	289641	320032	320032	185237	219653	225553	210148	12808.3	1355422	1.42972e+06	1.35681e+06	1.38065e+06	25001.3	551677	680928	589988	607531
34	Galloyl-hexose4	3.6739	C13H16O10	Aharoni et al., (2002); Fait et al., (2008); Hanhineva et al., (2008); Osorio et al., 2011	333.062	350.109	355.065	331.063		169.0136 (M-H-Hex); 211.0223; 151.0032	418710	450125	530578	466471	33939.8	131297	130601	151343	137747	6929.35	108312	116673	135431	120139	8169.09	209719	216136	223079	216311	3930.41	90984.1	97917.5	95725.3	94875.6	94875.6	54376.3	52942.9	52684	53334.4	536.203	174270	166806	156136	165737	5361.4	101434	123439	106365	110413
35	Galloyl-hexose5	4.476	C13H16O10	Aharoni et al., (2002); Fait et al., (2008); Hanhineva et al., (2008); Osorio et al., 2011	333.062	350.109	355.065	331.063		169.0136 (M-H-Hex); 211.0223; 151.0032	888743	983041	1185823	1.0192e+06	89297.2	230071	235798	233860	233243	1713.28	123026	128937	122868	124944	2034.79	735277	769074	772747	759032	12149.9	207874	217395	180001	201757	201757	105298	104159	98084.3	102514	2281.1	1.26746e+06	1.28397e+06	1154215	1.23521e+06	41547.2	452302	535471	435192	474322
36	Galloylquinic acid1	1.219	C14H16O10	Hanhineva et al., (2008); Fait et al., (2008)				343.067		191.054 (M-H-Gall)	4413.1	4543.5	5201.22	4719.28	248.493	1347.9	1485.96	816.415	1216.76	207.95	1000.87	1410.29	916.648	1109.27	155.337	0	0	0	0	0	0	0	0	0	0	0	0	0	0	0	0	0	0	0	0	0	0	0	0
37	Galloylquinic acid2	1.6116	C14H16O10	Hanhineva et al., (2008); Fait et al., (2008)				343.067		191.054 (M-H-Gall)	1690.24	2073.78	1640.07	1801.36	139.56	0	0	0	0	0	0	0	0	0	0	582	698	695.064	658.355	236.056	0	0	0	0	0	0	0	0	0	0	0	0	0	0	0	0	0	0	0
38	Galloylquinic acid3	1.8979	C14H16O10	Hanhineva et al., (2008); Fait et al., (2008)				343.067		191.054 (M-H-Gall)	362703	350561	463834	392366	36582.7	47153.9	56282.3	54276.7	52571	2821.92	27733.2	25589.6	31754.8	28359.2	1841.13	5196.33	5486.63	4814.21	5165.73	198.384	1487.19	2202.02	1176.16	1621.79	1621.79	765.856	793.22	735	764.692	264.867	3036.03	1554.76	1576.96	2055.92	499.338	862.46	1452.07	856	1056.84
39	Galloylquinic acid4	3.059	C14H16O10	Hanhineva et al., (2008); Fait et al., (2008)				343.067		191.054 (M-H-Gall)	1409071	1.38932e+06	1.88599e+06	1.56146e+06	165428	179988	225953	205605	203849	13548.6	105980	108563	129613	114719	7625.77	83372.3	89202.4	93657.2	88744	3033.99	26193	30583.9	25826.3	27534.4	27534.4	12720.2	10455.7	10345.3	11173.7	788.478	40363.5	39698.2	39010	39690.6	398.097	18152.2	20901.8	19705.9	19586.6
40	Galloylquinic acid5	3.382	C14H16O10	Hanhineva et al., (2008); Fait et al., (2008)				343.067		191.054 (M-H-Gall)	730047	705150	924222	786473	70554.3	79489.5	99817.7	86812	88706.4	6056.27	48553.7	51739.4	60843.1	53712.1	3751.63	146102	143485	149204	146264	1684.12	37088.6	40084.7	34550.3	37241.2	37241.2	19942.5	14295.1	15884.5	16707.4	1713.07	72852.2	73949.8	68383.7	71728.6	1734.26	29299.5	32042.1	29738.6	30360.1
41	Galloylquinic acid6	4.63	C14H16O10	Hanhineva et al., (2008); Fait et al., (2008)				343.067		191.054 (M-H-Gall)	2175.97	1784.53	3154.5	2371.67	415.081	0	141.829	0	47.2764	48.1678	0	0	651.242	217.081	221.173	6078.61	6976.04	5038.23	6030.96	570.46	1029.07	672.229	1250.7	983.999	983.999	1172.94	1093.38	1173.88	1146.73	27.1822	18815.4	18662.9	14543.4	17340.5	1425.67	6343	8317.43	6901.99	7187.48
42	Tri-galloyl-hexose1	5.384	C27H24O18	Hanhineva et al., (2008); Fait et al., (2008)				635.091		465.06 (M-H-Gall); 313.054 (M-H-Gall-Gall)	20088.4	24105.2	29483	24558.9	2772.77	6734.32	3852.83	6547.78	5711.64	948.518	2405.03	2791.98	3569.84	2922.28	348.962	163591	169866	185110	172856	6510	67496.4	82010.6	72961.3	74156.1	74156.1	23406.3	20655.1	17459.1	20506.8	1750.83	249118	249966	230480	243188	6478.35	102261	141651	115911	119941
43	Tri-galloyl-hexose2	5.679	C27H24O18	Hanhineva et al., (2008); Fait et al., (2008)				635.091		465.06 (M-H-Gall); 313.054 (M-H-Gall-Gall)	121168	137545	190744	149819	21397.5	16207.9	20180.1	22756.5	19714.8	1940.61	14826.6	15935.5	23349.5	18037.2	2725.81	199190	206749	225485	210475	7963.22	52370.7	63814	54821.6	57002.1	57002.1	7409.37	6777.69	5933.89	6706.98	435.458	116244	118192	113826	116087	1286.7	39109.3	54161.5	45742.2	46337.7
44	Tetra-galloyl-hexose1	6.547	C34H28O22	Hanhineva et al., (2008); Fait et al., (2008)				787.1		617.0912 (M-H-Gall); 465.101 (M-H-Gall-Gall)	1993.29	3042.17	4161.24	3065.56	637.743	0	0	0	0	0	0	0	0	0	0	12657.6	15905.9	15273.3	14612.3	1013.01	2894.98	3485.58	3048.02	3142.86	3142.86	760.699	687	723	723.566	0	25368.6	24374.5	24570.6	24771.2	309.722	9239.85	12291.8	10035.8	10522.5
45	Tetra-galloyl-hexose2	6.694	C34H28O22	Hanhineva et al., (2008); Fait et al., (2008)				787.1		617.0912 (M-H-Gall); 465.101 (M-H-Gall-Gall)	22767.9	25585.7	43075.5	30476.4	6471.63	955.788	2505.06	2118.48	1859.78	474.344	0	1275.06	1708.73	994.594	522.481	24460.5	27530.1	34206.4	28732.3	2931.14	5206.53	5835.53	7631.26	6224.44	6224.44	790.27	0	637.181	475.817	246.54	19662.8	22482.8	24288.2	22144.6	1371.28	5450.46	9216.5	9050.92	7905.96
46	Tetra-galloyl-hexose3	6.7927	C34H28O22	Hanhineva et al., (2008); Fait et al., (2008)				787.1		617.0912 (M-H-Gall); 465.101 (M-H-Gall-Gall)	6715.39	7836.06	11743.5	8765	1552.74	410.947	0	0	136.982	139.565	0	0	0	0	0	72586.6	78394.2	88137.9	79706.2	4622.48	18917.3	22002.8	19237.1	20052.4	20052.4	3660.63	2461.28	2200.62	2774.18	458.045	68786.9	63128.6	63921.3	65278.9	1802.2	19163.6	31176.9	22749.2	24363.2
47	Penta-galloyl-hexose	7.207	C41H32O26	Hanhineva et al., (2008); Fait et al., (2008)				939.115		469.047 (2X)	1220.19	2357.15	5063.37	2880.24	1161.33	36.6401	34.9467	0	23.8623	12.1663	0	0	0	0	0	18772.3	16104.2	24241	19705.8	2439.96	5267.77	5664.78	4584.68	5172.41	5172.41	530.351	0	160.799	230.383	159.963	27427.6	28735.8	22283.3	26148.9	2006.48	6506.78	9635.73	8392.17	8178.23
	ELLAGITANNINS AND ELLAGIC ACID COMPOUND OR PRECURSOR/DERIVATIVE DESCRIBED PREVIOUSLY IN STRAWBERRY
48	Bis(HHDP) glucose	5.7108	C34H24O22	Aaby et al., 2007;Hanhineva et al., (2008); Fait et al., (2008)				784.059		481.060(M-H-HHDP)	31338.9	14038.9	3413.97	16263.9	8291.05	10789.4	10363	11022.3	10724.9	196.675	5212.25	5225.32	9355.14	6597.57	1404.79	44219.1	15136.3	6514.05	21956.5	11621.2	51133	54248.9	51210.6	52197.5	52197.5	16540.4	11579.9	9484.69	12535	2131.47	36053.3	33210.2	23540.7	30934.7	3858.44	25834.1	32778.1	30004.8	29539
49	Galloyl-HHDP-glucose	5.094	C27H22O18	Aaby et al., 2007;Hanhineva et al., (2008); Fait et al., (2008); Aaby et al., 2012				633.074		463.1305 (M-H-Gall)	2.5186e+06	2.65095e+06	3.69409e+06	2.95454e+06	378749	602729	632913	669933	635191	19800	394678	432236	558278	461731	50409	2.96826e+06	2994979	3.45506e+06	3.13943e+06	160980	1.40224e+06	1559270	1.44569e+06	1469069	1469069	608804	487343	458491	518212	46923.3	2.67568e+06	2831429	2827725	2.77828e+06	52278.6	1.47577e+06	1859741	1.60805e+06	1.64785e+06
50	Di-galloyl HHDP glucose	5.944	C34H26O22	Hanhineva et al., (2008); Fait et al., (2008)				785.083		615.0645 (M-H-Gall-2H2O); 300.9997	251125	257460	389559	299381	45976.6	38671.1	34740.2	44852.9	39421.4	2998.76	16187.3	22615.6	31321.7	23374.9	4468.07	953991	954455	1.12443e+06	1.01096e+06	57806.6	330521	373118	325091	342910	342910	89387.4	64080.7	56513.5	69993.8	10127.2	633151	622168	632607	629309	3641.31	257389	365026	288279	303565
51	Ellagic acid deoxyhexose1	6.6551	C20H16O12	Aaby et al., 2007; Hukkanen et al., 2007; Hanhineva et al., 2008; Fait et al., 2008; Aaby et al., 2012	449.061			447.057		300.999	3600875	3.70892e+06	4.19233e+06	3.83404e+06	185266	843728	899110	1.00993e+06	917590	49781.6	511064	642115	835957	663045	96149.8	1439902	1.38055e+06	1.47413e+06	1.43153e+06	27852.7	856969	953123	826564	878885	878885	527069	362290	402314	430558	50554.9	676675	662448	621523	653549	16842.7	409837	531723	427771	456444
52	Ellagic acid deoxyhexose2	6.766	C20H16O12	Aaby et al., 2007; Hukkanen et al., 2007; Hanhineva et al., 2008; Fait et al., 2008; Aaby et al., 2012	449.061			447.057		300.999	351.194	4602.17	791.997	1915.12	1374.98	47462.9	4303.9	48096.7	33287.8	14766.4	2162.36	3165.33	2981.36	2769.69	314.083	2.1835e+06	2.12875e+06	2.08215e+06	2.13147e+06	29841	1.06415e+06	1.18501e+06	1.08622e+06	1111791	1111791	492164	405480	490447	462697	29152.2	1.49746e+06	1.44477e+06	1.35395e+06	1.43206e+06	42701.8	855891	1.13623e+06	908000	966705
53	Ellagic acid	7.008	C14H6O8	Aaby et al., 2007; Gu et al., 2003; Määttä-Riihinen et al., 2004; Hukkanen et al., 2007; Hanhineva et al., 2008; Fait et al., 2008; Aaby et al., 2012	303.013			300.999			2699715	3.35072e+06	4.83676e+06	3.62906e+06	644338	366221	387858	573011	442363	66858.9	165813	243600	442828	284080	84044.4	4.51064e+06	5418636	6.27313e+06	5.4008e+06	518460	2.51405e+06	3.21941e+06	3.1801e+06	2.97118e+06	2.97118e+06	806829	675974	698100	726968	41200.8	3.02448e+06	3.55046e+06	3.77022e+06	3.44839e+06	225417	1.39338e+06	2.27372e+06	1.78255e+06	1.81655e+06
54	Galloyl-bis(HHDP)-glucose1	6.1629	C41H30O26	Hukkanen et al., 2007; Hanhineva et al., 2008; Fait et al., 2008				935.093		467.036(2x);300.999	583334	591438	808429	661067	75108	101926	129824	133467	121739	10149.9	66739	85321.2	121340	91133.6	16329.9	652146	616063	687901	652037	21128.9	280645	331896	281178	297906	297906	90265.8	66760.9	61226.9	72751.2	9069.63	624808	601805	538725	588446	26217.1	264755	382212	312085	319684
55	Galloyl-bis(HHDP)-glucose2	6.292	C41H30O26	Hukkanen et al., 2007; Hanhineva et al., 2008; Fait et al., 2008				935.093		467.036(2x);300.999	495606	581189	894627	657141	123573	58471.7	64496.6	76898.9	66622.4	5526.89	25282.8	34250.4	57489.1	39007.4	9777.5	942620	1.00204e+06	1.18302e+06	1.04256e+06	73658.6	364108	435653	384656	394806	394806	87444.1	69568.4	65825.3	74279.3	6796.27	729697	797836	774673	767402	20380.4	298346	419823	361172	359780
56	Galloyl-bis(HHDP)-glucose3	6.7484	C41H30O26	Hukkanen et al., 2007; Hanhineva et al., 2008; Fait et al., 2008				935.093		467.036(2x);300.999	5953053	6.22243e+06	7.32737e+06	6500949	428390	972702	1.08128e+06	1.24651e+06	1.10017e+06	81104.7	416151	553568	763526	577749	102909	11800000	11900000	12300000	12000000	155632	3.99871e+06	4.7924e+06	4281755	4.35762e+06	4.35762e+06	2502999	2.43445e+06	2.46335e+06	2.46693e+06	20244.4	10300000	10200000	10500000	1.03333e+07	89854.4	5908794	7.26297e+06	6.80294e+06	6658236
57	Galloyl-bis(HHDP)-glucose4	6.867	C41H30O26	Hukkanen et al., 2007; Hanhineva et al., 2008; Fait et al., 2008				935.093		467.036(2x);300.999	343850	366740	520982	410524	56671.5	41019.1	54357.7	57853.7	51076.8	5225.85	23244.8	34447.4	44380	34024.1	6219.99	248619	297907	395105	313877	43845.6	160550	176505	169688	168914	168914	34802.2	32932.2	26961.9	31565.4	2408.81	208627	235585	214125	219446	8379.33	87743.7	147270	126372	120462
	TERPENOID DERIVATIVES
58	Triterpenoid-hexose1	10.8295	C36H58O10	Hanhineva et al., 2008; Fait et al., 2008; Osorio et al., 2011				649.394	695.403	487.341 (M-H-Hex)	1.70323e+06	1.87442e+06	2.2759e+06	1.95118e+06	172911	815773	993646	1.04559e+06	951671	70895.8	447430	523222	548706	506452	30987.9	2.86581e+06	2.93601e+06	2.74269e+06	2.84817e+06	57564.5	1.04021e+06	1.23728e+06	1.03708e+06	1.10486e+06	1.10486e+06	626893	682429	670610	659977	17208.6	2.09427e+06	2.01759e+06	1.85549e+06	1.98912e+06	71712	881704	1.15488e+06	917269	984617
59	Triterpenoid-hexose2	11.0424	C36H58O10	Hanhineva et al., 2008; Fait et al., 2008; Osorio et al., 2011				649.394	695.403	487.341 (M-H-Hex)	1771616	2.07852e+06	2407906	2.08602e+06	187183	652408	716323	784229	717653	38777	327161	328670	405301	353711	26285.3	8616582	8587905	8846063	8.68352e+06	83233.9	1.85107e+06	2.17774e+06	1.89507e+06	1.97463e+06	1.97463e+06	1.63597e+06	1.65826e+06	1.64263e+06	1.64562e+06	6728.89	5.47037e+06	5234150	4895571	5.20003e+06	169949	2.49809e+06	2.93239e+06	2.44726e+06	2625912
60	Triterpenoid-hexose3	8.8767	C36H58O11	Hanhineva et al., 2008; Fait et al., 2008; Osorio et al., 2011				665.389	711.393	503.3395 (M-H-Hex)	5237.49	5170.8	8867.79	6425.36	1244.4	2060.01	3484.73	4444.21	3329.65	705.672	1870.53	2327.52	2039.55	2079.2	135.919	3575.89	2795.46	2374.73	2915.36	358.525	0	0	0	0	0	0	300.545	566.494	289.013	166.72	1046.54	0	0	348.846	355.423	467.862	666.091	0	377.984
61	Triterpenoid-hexose4	9.0969	C36H58O11	Hanhineva et al., 2008; Fait et al., 2008; Osorio et al., 2011				665.389	711.393	503.3395 (M-H-Hex)	0	0	0	0	0	0	0	0	0	0	0	0	0	0	0	0	0	0	0	0	0	0	0	0	0	0	0	0	0	0	0	0	0	0	0	0	0	0	0
62	Triterpenoid-hexose5	9.3098	C36H58O11	Hanhineva et al., 2008; Fait et al., 2008; Osorio et al., 2011				665.389	711.393	503.3395 (M-H-Hex)	2463.43	2363.36	3635.37	2820.72	416.044	1511.45	1023.32	1730.11	1421.63	212.856	0	0	0	0	0	1020.66	832.295	0	617.652	319.488	0	0	0	0	0	0	0	0	0	0	2472.11	1143.78	600.834	1405.57	566.302	67.8128	742.955	886.127	565.632
63	Triterpenoid-hexose6	9.8898	C36H58O11	Hanhineva et al., 2008; Fait et al., 2008; Osorio et al., 2011				665.389	711.393	503.3395 (M-H-Hex)	899.028	718.849	1257.55	958.476	161.31	588.155	0	1352.26	646.804	398.843	0	0	0	0	0	3015.41	3047.75	3191.27	3084.81	55.0622	0	0	0	0	0	0	0	0	0	0	2082.4	1186.89	1578	1615.76	614.466	671.252	0	304.582	325.278
64	Triterpenoid-hexose7	9.9852	C36H58O11	Hanhineva et al., 2008; Fait et al., 2008; Osorio et al., 2011				665.389	711.393	503.3395 (M-H-Hex)	0	0	0	0	0	0	0	0	0	0	0	0	0	0	0	492.083	378	358	0	0	0	0	0	0	0	0	0	0	0	0	0	0	0	0	0	0	0	0	0
	FLAVONOLS, FLAVANOLS
65	Quercitin di-hexose1	6.201	C27H30O17	Hanhineva et al., 2008				625.16		463.051	15044.7	14731.4	18311.3	16029.1	1166.23	3417.88	3601.15	4291.02	3770.02	270.833	2315.95	2025.19	2603.95	2315.03	170.224	24663	24867.3	25419.4	24983.2	230.172	5284.16	6635.61	5992.02	5970.6	5970.6	1755.73	2111.3	2948.3	2271.78	360.155	24095.3	23466	20408.3	22656.5	1160.17	9953.12	10066.5	9367.19	9795.6
66	Quercitin di-hexose2	6.2806	C27H30O17	Hanhineva et al., 2008				625.16		463.051	1943.95	1517.99	2958.67	2140.21	435.364	1977.05	840.543	1074.75	1297.45	352.996	771.249	695.226	1003.98	823.485	94.6288	5443.91	5101.78	6317.45	5621.05	368.763	8740.07	9481.95	8896.62	9039.54	9039.54	6008.69	4966.82	5082.32	5352.61	335.945	20253	19247.9	17487.4	18996.1	823.468	23017	28184.9	22493.4	24565.1
67	Quercitin di-hexose3	6.3614	C27H30O17	Hanhineva et al., 2008				625.16		463.051	9449.61	9630.33	9459.35	9513.1	59.79	10432.1	4990.35	7374.89	7599.11	1604.58	3649.36	3309.75	3565.71	3508.27	104.082	15807.7	18642.4	13783.9	16078	1435.58	20297	17859.3	15255.7	17804	17804	13973.6	9763.18	9060.27	10932.4	1563.04	26105.1	27497.8	23861.5	25821.4	1079.23	23746.3	21036.9	19556.5	21446.6
68	Quercitin di-hexose4	7.0614	C27H30O17	Hanhineva et al., 2008				625.16		463.051	25334.9	27560.9	35107.9	29334.6	3013.09	2538.74	2948.92	3393.08	2960.25	251.343	1975.41	2374.7	3073.44	2474.52	326.928	5458.77	5051.93	5776.31	5429	213.592	6437.73	6912.49	6021.64	6457.29	6457.29	2786.96	2897.13	2451.97	2712.02	136.379	11963.8	11081.1	10419.3	11154.7	455.805	6394.84	8265.13	7395.17	7351.71
69	Kaempferol-hexose1	5.034	C21H20O11	Fait et al., 2008				447.093		285.039(M-H-Hex)	1575.66	1949.61	1920.19	1815.15	122.308	23028	10601.4	14464.1	16031.1	3741.06	28272.4	33188.3	44521.4	35327.3	4901.77	1614.67	1840.51	1846.23	1767.14	77.6868	21938.6	18378.3	17311.9	19209.6	19209.6	132668	119416	115931	122672	5194.32	3057.68	3586.14	2614.97	3086.26	286.009	19822.4	24503.7	23555	22627
70	Kaempferol-hexose2	5.513	C21H20O11	Fait et al., 2008				447.093		285.039(M-H-Hex)	39916.2	43649.4	52150.1	45238.6	3688.15	38744.6	44808.3	49846.6	44466.5	3269.93	58214.3	68956.6	69901.3	65690.7	3818.83	273634	286469	284284	281462	4039.33	117518	128969	116153	120880	120880	61089.6	59329.5	65563.5	61994.2	1890.55	204354	202606	190302	199088	4504.85	96446.4	120392	100853	105897
71	Kaempferol-hexose3	7.715	C21H20O11	Fait et al., 2008				447.093		285.039(M-H-Hex)	189860	187352	261922	213044	24910.3	26256.8	40376.8	36667.4	34433.6	4306.01	19510.2	21476.7	41693.6	27560.2	7223.15	393013	321180	355089	356427	21138.5	242250	274022	267023	261098	261098	93944.6	82262.6	77306.7	84504.7	5025.03	768329	813261	627604	736398	56976.2	385130	514681	392001	430604
72	Kaempferol-glucuronide1	7.718	C21H18O12	Hanhineva et al., 2008; Fait et al., 2008; Osorio et al., 2011				461.072		285.0418 (M-H-Gln)	2.524e+06	2550770	3.54277e+06	2.87251e+06	341536	26342	29032.2	31596.2	28990.1	1545.52	53214.2	54246.7	81668.5	63043.1	9493.1	167755	157448	185152	170118	8236.49	0	0	0	0	0	14393.1	17024.5	21764.3	17727.3	2197.37	463947	494305	369602	442618	38252.8	0	37475.7	0	12491.9
73	Kaempferol-glucuronide2	7.855	C21H18O12	Hanhineva et al., 2008; Fait et al., 2008; Osorio et al., 2011				461.072		285.0418 (M-H-Gln)	15298.9	20786	27025.8	21036.9	3451.44	739549	22092.4	622538	461393	226422	8644.77	13166.5	11852.4	11221.2	1368.25	13300000	12300000	12500000	12700000	311265	8841572	9420195	8297840	8.8532e+06	8.8532e+06	5.19966e+06	4.12214e+06	4134596	4.48546e+06	363848	9898808	9445772	9199070	9514550	208766	7147729	8614570	7229771	7.66402e+06
74	Quercitin-glucuronide	7.1066	C21H18O13	Hanhineva et al., 2008; Fait et al., 2008; Osorio et al., 2011				477.069		301.0356;178.9983;151.0031	3127821	3.41183e+06	4562968	3.70087e+06	447048	348175	363460	397841	369826	14963.1	262870	303714	445250	337278	56300.5	2.63864e+06	2.60667e+06	2.77062e+06	2671976	51122.3	127700	175542	148321	150521	150521	267286	255071	322425	281594	21108.3	5296448	5342088	4874615	5.17105e+06	151608	437521	713896	588821	580079
75	Isorhamnetin glucuronide	7.941	C22H20O13	Hanhineva et al., 2008; Fait et al., 2008; Osorio et al., 2011				491.084		315.005; 300.9998; 271.0619; 151.0033; 113.0238	24560.4	26541.1	37792.3	29631.3	4198.06	8664.51	8289.3	10060.5	9004.76	549.013	11779.2	14762.4	17123.3	14555	1575.35	2417117	2262871	2.6153e+06	2.43176e+06	103923	55964.2	70665.4	64654.2	63761.3	63761.3	113547	163118	189333	155333	22640.1	1.44802e+06	1542792	1.16538e+06	1.3854e+06	115497	117129	227937	144026	163031
76	Quercitin hexose	7.1345	C21H20O12	Hukkanen et al., 2007; Hanhineva et al., 2008; Fait et al., 2008				463.089		301.0003; 300.0285; 271.0257	247404	252619	356000	285341	36028.3	44985.8	51839.4	55367.8	50731	3105.29	28904	29020.6	47120.7	35015.1	6167.02	315737	295568	321211	310839	7944.12	90632.9	122597	101575	104935	104935	154006	163499	166808	161438	3908.99	580096	659104	510275	583158	43801.2	101268	180656	133930	138618
77	Isorhamnetin rutinose or hexose-deoxyhexose1		C28H22O16	Hanhineva et al., 2008	625.176					317.0654 (M+H-Ru)	37894.5	34364.4	47880.9	40046.6	4123.85	10431.3	10941.4	13451	11607.9	950.813	3487.14	3351.32	3268.27	3368.91	64.9943	6960.41	7221.13	7532.28	7237.94	168.414	1897.44	1682.51	2010.64	1863.53	1863.53	2042.57	2585.78	2546.29	2391.55	178.158	8244.07	7601.39	7134.95	7660.14	327.581	1426.71	1392.37	1694.8	1504.63
78	Isorhamnetin rutinose or hexose-deoxyhexose2		C28H22O16	Hanhineva et al., 2008	625.176					317.0654 (M+H-Ru)	0	0	0	0	45.5985	0	469.137	143.015	204.051	141.441	8016.82	1969.56	1409.7	3798.69	2155.13	1069.24	854	842	921.748	0	0	0	0	0	0	0	0	0	0	0	0	0	0	0	0	0	0	0	0
79	Kaempferol malonyhexose		C24H22O14	Hanhineva et al., 2008; Fait et al., 2008	535.108					287.0548 (M+H-Malhex)	2286.92	2689.84	3232.56	2736.44	279.14	134972	25181.7	42224.1	67459.3	34756.2	135223	137558	205062	159281	23332.1	0	0	0	0	0	49887	39920.6	41596.5	43801.3	43801.3	215802	148556	152094	172151	22261.5	3013.76	4014.62	3352.97	3460.45	299.42	125703	109942	109757	115134
80	Kaempferol coumaroyl hexose1		C30H26O13	Hanhineva et al., 2008; Fait et al., 2008	595.145		617.127			287.0549(M+H-Coum-hex); 147.044 (M+H-Kaemp-hex)	30020.4	66144.2	93614.6	63259.7	18761.8	46470.8	104195	111393	87353	20933.8	45135.2	56219.8	67859.3	56404.8	6684.25	21606.2	58698.4	86168	55490.9	19058.9	54148.9	110259	128181	97529.7	97529.7	30561.5	62921.8	64130.7	52538	11201.1	57449.2	133094	144048	111531	27738.3	102646	196095	179662	159468
81	Kaempferol coumaroyl hexose2		C30H26O13	Hanhineva et al., 2008; Fait et al., 2008	595.145		617.127			287.0549(M+H-Coum-hex); 147.044 (M+H-Kaemp-hex)	115941	138925	226633	160500	34361.7	9530.2	17165.8	16173.3	14289.8	2442.15	5097.31	6673.87	13168.1	8313.08	2516.36	641701	500526	559248	567158	41717.2	251230	217838	292768	253945	253945	66821.5	31320.8	31836.8	43326.4	11970	255045	264560	205011	241539	18817.3	108859	154387	109494	124247
	FLAVANONES
82	Eriodictyol hexose		C21H22O11	Fait et al., 2008; Osorio et al., 2011	451.124			449.109		in 449.109: 287.060; 269.043; 259.059; 178.998; 151.003	9346.96	5024.11	7474.46	7281.84	1275.2	26468.3	13147.7	24811.8	21475.9	4270.51	7372.42	7947.39	10546.6	8622.14	994.856	1806.62	2185.73	1179.47	1723.94	298.938	15631.6	16462.1	14742.4	15612	15612	364999	427404	427197	406533	21158.9	1856.8	1393.18	1471.21	1573.73	146.017	13092.5	13856.6	11481.9	12810.3
83	Naringenin chalcone hexose1		C21H22O10	Moco et al., 2007; Fait et al., 2008	435.112					273.062 (M+H-hex)	4641.28	5157.18	5475.76	5091.41	247.714	3950.27	2903.63	11034.5	5962.79	2601.93	2421.46	2639.09	2549.45	2536.67	64.3388	9810.58	12248.6	11444.9	11168	730.809	11242.8	10124.1	12177.7	11181.5	11181.5	21625.9	18615	19773.8	20004.9	893.341	16597.7	15941.2	15074.1	15871	449.525	12918.8	15025.8	11963.6	13302.7
84	Naringenin chalcone hexose2		C21H22O10	Moco et al., 2007; Fait et al., 2008	435.112					273.062 (M+H-hex)	36942.3	32415	43500.4	37619.2	3278.61	16796.9	17330.1	19752.6	17959.8	926.641	7681.99	7691.02	9625.63	8332.88	658.567	67304.6	69366	76336	71002.2	2783.99	32725.9	28448.2	31346.8	30840.3	30840.3	19383.1	19065.8	20718	19722.3	515.769	55350.5	52324	50739.5	52804.7	1378.12	38617.8	42714.7	38415.1	39915.9
85	Naringenin chalcone hexose3		C21H22O10	Moco et al., 2007; Fait et al., 2008	435.112					273.062 (M+H-hex)	14227.5	14240.1	15989.6	14819.1	596.317	5825.92	7800.22	7835.19	7153.78	676.524	6127.67	7542.29	7200.57	6956.85	434.195	5723.23	5151.23	6304.47	5726.31	339.192	2853.64	3011.18	3383.42	3082.75	3082.75	1139.23	1134.95	1980.51	1418.23	286.444	6223.15	5056.97	5461.36	5580.49	348.324	4128.16	6023.03	4947.88	5033.02
	ANTHOCYANINS
86	Cyanindin hexose		C21H21O11	Fait et al., 2008	449.107					287.0575(M+H-hex)	14780.6	14657.9	15982.5	15140.3	430.557	297057	121526	176306	198297	52828	342024	410546	528320	426963	55427.5	5668.89	7497	6870.75	6678.88	546.493	204412	202502	164584	190500	190500	1.30887e+06	1.26507e+06	1.26012e+06	1.27802e+06	15782.8	26231.7	28786.9	22450.7	25823.1	1875.19	211670	226078	194131	210626
87	Perlargonidin hexose		C21H22O10	Fait et al., 2008	433.112					271.059 (M+H-hex)	1360.44	3147.59	2808.63	2438.89	558.362	238362	17716.9	217845	157975	71705.4	17999.3	18790.8	26126.2	20972.1	2635.92	2894.35	5193.57	4126.86	4071.59	676.828	244748	215172	208307	222743	222743	3.16615e+06	2.75142e+06	2896366	2.93798e+06	123808	18146	23550.6	15599.6	19098.7	2388.35	169272	168851	165168	167764
88	Perlargonidin malonyl hexose		C24H23O13	Fait et al., 2008; Osorio et al., 2011	519.113					433.1120 (M+H-malonyl); 271.0598 (M+H-malonyl-hex)	2167.55	1186.81	2702.78	2019.05	452.245	147074	1928.02	68719.8	72574	42735.2	5348.81	6264.13	7443.01	6351.98	617.565	3994.76	4911.83	3897.53	4268.04	329.209	54370.2	48479.7	46129.6	49659.8	49659.8	310766	212391	206866	243341	34386.4	3579.73	3243.1	2858.62	3227.15	212.248	92220.6	95641.6	90425.5	92762.6
[truncated: 66 more columns]

## Sheet: Domesticated accessions
											Amiga															Benicia															Camarosa
											Green					White					Red					Green					White					Red					Green					White
Nº Comp.		Retention time	MolecularFormula	References	m/z +H	m/z +NH4	m/z + Na	m/z -H	m/z +Ac-H	MS2 ions	Amiga_G1	Amiga_G2	Amiga_G3	Amiga_G_MEAN	SE	Amiga_W1	Amiga_W2	Amiga_W3	Amiga_W_MEAN	SE	Amiga_R1	Amiga_R2	Amiga_R3	Amiga_R_MEAN	SE	Benicia_G1	Benicia_G2	Benicia_G3	Benicia_G_MEAN	SE	Benicia_W1	Benicia_W2	Benicia_W3	Benicia_W_MEAN	SE	Benicia_R1	Benicia_R2	Benicia_R3	Benicia_R_MEAN	SE	Camarosa_G1	Camarosa_G2	Camarosa_G3	Camarosa_G_MEAN	SE	Camarosa_W1	Camarosa_W2	Camarosa_W3	Camarosa_W_MEAN
	PROCYANIDINS
1	Procyanidin dimer1	4.904	C30H26O12	Aaby et al., 2007; Gu et al., 2003; Määttä-Riihinen et al., 2004; Hukkanen et al., 2007; Hanhineva et al., 2008; Fait et al., 2008; Aaby et al., 2012				577.136		425.0893 (M-H-152); 407.0881 (M-H-170); 289.0724; 245.0824	3.76993e+06	3.91876e+06	3.76876e+06	3.81915e+06	50744.8	1.83946e+06	1.82476e+06	1766492	1.81024e+06	22700.9	604199	611727	646965	620964	13429.3	4.626e+06	4.88089e+06	4.85261e+06	4.7865e+06	82185.8	2.18584e+06	2.27295e+06	2.09633e+06	2.18504e+06	51951.2	1.1318e+06	1.07651e+06	1.03862e+06	1.08231e+06	27567	3.90923e+06	3.76262e+06	4.38363e+06	4.0185e+06	190943	1.70212e+06	1.92074e+06	1.88705e+06	1.83664e+06
2	Procyanidin dimer2	4.655	C30H26O12	Aaby et al., 2007; Gu et al., 2003; Määttä-Riihinen et al., 2004; Hukkanen et al., 2007; Hanhineva et al., 2008; Fait et al., 2008; Aaby et al., 2012				577.136		425.0893 (M-H-152); 407.0881 (M-H-170); 289.0724; 245.0824	7594826	7.23462e+06	7483367	7.4376e+06	108477	1.96345e+06	1.80811e+06	2.01803e+06	1.92986e+06	64066.2	753643	826343	988919	856302	70861.9	7449833	7687409	7905485	7680909	134056	2475913	2.32694e+06	2120981	2.30794e+06	104839	1.03982e+06	1.05972e+06	947421	1.01565e+06	35248	7842431	7845701	8475805	8.05465e+06	214552	2178884	2.1356e+06	2125978	2.14682e+06
3	Procyanidin dimer3	5.825	C30H26O12	Aaby et al., 2007; Gu et al., 2003; Määttä-Riihinen et al., 2004; Hukkanen et al., 2007; Hanhineva et al., 2008; Fait et al., 2008; Aaby et al., 2012				577.136		425.0893 (M-H-152); 407.0881 (M-H-170); 289.0724; 245.0824	849839	803115	827868	826941	13750.6	176352	160248	200391	178997	11883.4	52566	58716.9	74750.9	62011.3	6737.34	817251	811754	812387	813798	1769.33	212334	205323	189122	202260	7003.22	69601.4	66862.5	66939.1	67801	917.437	909915	880276	917040	902410	11468.7	196294	190142	178334	188257
4	Procyanidin dimer4	6.215	C30H26O12	Aaby et al., 2007; Gu et al., 2003; Määttä-Riihinen et al., 2004; Hukkanen et al., 2007; Hanhineva et al., 2008; Fait et al., 2008; Aaby et al., 2012				577.136		425.0893 (M-H-152); 407.0881 (M-H-170); 289.0724; 245.0824	703507	699733	669820	691020	10856.9	98665.8	102343	109580	103530	3266.42	35459.8	37131.6	39931.2	37507.5	1328.98	722003	707192	736505	721900	8621.59	139505	144821	142844	142390	1580.33	59162.5	57286	54172.8	56873.8	1482.49	593531	552348	604849	583576	16252.9	118934	125578	126587	123699
5	Procyanidin trimer5	5.538	C45H38O18	Aaby et al., 2007; Gu et al., 2003; Hanhineva et al., 2008; Fait et al., 2008; Aaby et al., 2012				865.196		577.1341 (M-H-Cat); 287.0548 (M-H-Cat-290); 451.1070; 425.0890	42026.7	39091.6	38425.4	39847.9	1127.13	16646	14202.4	14714.4	15187.6	758.04	281448	269426	292042	280972	6656.17	44748.1	49950.7	50771.2	48490	1921.43	16023.3	19621	15814	17152.8	1258.87	195175	187370	182410	188318	3785.59	49184.2	40150.9	53979.8	47771.6	4130.51	12579.6	14535.3	12719.5	13278.1
6	Procyanidin tetramer1	4.777	C60H50O24	Hanhineva et al., 2008; Fait et al., 2008				1153.26		576.1283; 707.06; 289.0718	107494	104851	105777	106041	788.997	79745.7	84008	78722.1	80825.3	1649.06	23503.6	25730.7	26828.9	25354.4	996.651	146314	144940	154199	148484	2939.25	99002	103380	95760.9	99380.8	2249.08	52521.9	52727.8	48383.8	51211.1	1441.6	143599	148815	170371	154262	8348.87	88323.6	94422.5	97391.8	93379.3
7	Procyanidin tetramer2	5.177	C60H50O24	Hanhineva et al., 2008; Fait et al., 2008				1153.26		576.1283; 707.06; 289.0718	671655	660338	629665	653886	12779.7	184155	172247	170397	175600	4392.03	33058.5	33435.4	34631.2	33708.4	483.002	749428	740251	740320	743333	3105.05	219315	213958	200153	211142	5815.75	70207	71897.1	71536	71213.4	523.558	596068	569812	600667	588849	9791.89	166902	180191	173399	173497
8	Procyanidin tetramer3	5.462	C60H50O24	Hanhineva et al., 2008; Fait et al., 2008				1153.26		576.1283; 707.06; 289.0718	491680	431442	465821	462981	17775.9	110255	87007.1	119833	105698	9929.76	21337.7	22555.7	31064.4	24986	3117.18	404133	419709	434941	419594	9061.47	131752	132646	115719	126706	5603.16	27950.7	28090.5	27700.9	27914	116.086	542216	512160	584811	546396	21473.9	136889	133522	127213	132541
9	Procyanidin pentamer	5.447	C75H62O30	Hanhineva et al., 2008; Fait et al., 2008				1441.33		1153.264; 720.1609; 577.133; 289.0716	67307.9	62371.1	66076.3	65251.8	1511.52	7400.11	8892.88	9108.24	8467.08	547.22	1365	1065	1244.93	1224.98	422.801	62524.3	67843.8	69656.9	66675	2180.68	9324.72	10290.8	9583.57	9733.02	294.155	3400.05	2292.24	2846.16	2846.15	325.825	44902.2	40102.1	44911.9	43305.4	1631.83	8677.83	8007.15	8289.75	8324.91
	PROPELARGONIDINS
10	Propelargonidin dimer (afz-cat)1	5.243	C30H26O11	Gu et al., 2003; Hanhineva et al., 2008; Fait et al., 2008; Aaby et al., 2012				561.141		289.0724 (M-H-Afz); 245.0821	132886	126455	140041	133128	3997.77	70141.9	85969.1	77718.7	77943.2	4656.49	99017.7	106819	120453	108763	6381.99	131386	146560	152102	143349	6308.7	84783.8	96163.3	88324.9	89757.4	3425.53	105993	105527	107045	106188	457.412	167303	169938	192456	176566	8132.1	86975.7	95622.2	100832	94476.8
11	Propelargonidin dimer (afz-cat)2	5.586	C30H26O11	Gu et al., 2003; Hanhineva et al., 2008; Fait et al., 2008; Aaby et al., 2012				561.141		289.0724 (M-H-Afz); 245.0821	259150	253799	283659	265536	9365.54	80933.7	91462.5	96968	89788.1	4792.49	36058.1	44896.8	50374	43776.3	4249.07	249107	256366	280850	262107	9783.7	106535	105407	105221	105721	418.274	71468.7	76123	73407.1	73666.3	1375.26	360173	340644	380017	360278	11580.3	112056	107894	106792	108914
12	Propelargonidin dimer (afz-cat)3	6.536	C30H26O11	Gu et al., 2003; Hanhineva et al., 2008; Fait et al., 2008; Aaby et al., 2012				561.141		289.0724 (M-H-Afz); 245.0821	20944.6	20409.9	22710.3	21354.9	708.142	6061.79	6954.72	8379.46	7131.99	687.622	2407.23	2657.28	3692.92	2919.14	400.982	19416.1	20790.4	24884	21696.8	1673.19	6793.1	8163.71	8164.96	7707.25	465.695	4211.82	5335.89	4074.83	4540.85	407.018	28878.4	30905.8	31324	30369.4	769.44	7421.62	7755.81	7512.5	7563.31
13	Propelargonidin dimer (afz-cat)4	6.869	C30H26O11	Gu et al., 2003; Hanhineva et al., 2008; Fait et al., 2008; Aaby et al., 2012				561.141		289.0724 (M-H-Afz); 245.0821	17990.6	19488.2	18906.7	18795.2	444.108	2581.08	3519.6	2879.86	2993.51	282.042	9386.28	11087.5	12332.6	10935.4	870.006	15573.7	16500.1	15975.7	16016.5	273.282	4213.3	4639.68	4400.34	4417.77	125.72	7987.81	8675.74	7924.93	8196.16	245.007	19591.5	18857.1	21309.9	19919.5	740.514	4420.22	5385.81	4681.86	4829.3
14	Propelargonidin trimer (afz-cat-cat)1	5.688	C45H38O17	Gu et al., 2003; Hanhineva et al., 2008; Fait et al., 2008				849.206		559.1221 (M-H-290); 433.0927; 407.0784; 289.0725 (M-H-Afz-cat); 271.0626; 125.0235	110385	98748.5	105167	104767	3428.5	43788.6	43068.3	52808	46555	3192.5	61865.8	56031.6	53275.6	57057.6	2580.04	99993.5	100356	104742	101697	1554.87	55924.8	55430.4	52149	54501.4	1207.17	73295.5	68201.3	67995.6	69830.8	1766.04	147954	146614	156879	150482	3282.54	63701.9	54769.9	51963.7	56811.8
15	Propelargonidin trimer (afz-cat-cat)2	4.019	C45H38O17	Gu et al., 2003; Hanhineva et al., 2008; Fait et al., 2008				849.206		559.1221 (M-H-290); 433.0927; 407.0784; 289.0725 (M-H-Afz-cat); 271.0626; 125.0235	28450.4	25489	27423.7	27121	884.548	25142.1	25024.3	22682.7	24283	815.987	43121.7	41257.9	45544.4	43308	1264.31	31348.6	34218.5	35043.3	33536.8	1140.83	32805.5	32340.4	30391.8	31845.9	753.28	45791.7	44045.4	41011.8	43616.3	1422.76	39090.2	40158.2	47144.4	42130.9	2573.24	31813.6	33815.3	33363.5	32997.5
16	Propelargonidin trimer (afz-cat-cat)3	5.468	C45H38O17	Gu et al., 2003; Hanhineva et al., 2008; Fait et al., 2008				849.206		559.1221 (M-H-290); 433.0927; 407.0784; 289.0725 (M-H-Afz-cat); 271.0626; 125.0235	60879.5	58623.2	67210.1	62237.6	2618.59	21780.7	19152.5	27430.9	22788	2488.29	3190.59	4939.34	6077.22	4735.71	855.322	56893.7	60076.7	61838.4	59602.9	1474.2	24187.2	22852.9	24063.6	23701.2	433.685	4413.14	5347.45	3928.76	4563.12	424.2	95688.5	85770.6	96022.2	92493.8	3426.35	29796.1	26831.1	24508.1	27045.1
17	Propelargonidin trimer (afz-cat-cat)4	6.3942	C45H38O17	Gu et al., 2003; Hanhineva et al., 2008; Fait et al., 2008				849.206		559.1221 (M-H-290); 433.0927; 407.0784; 289.0725 (M-H-Afz-cat); 271.0626; 125.0235	13647.3	11088.9	13532.1	12756.1	849.986	3803.79	4051.94	6610.39	4822.04	913.953	2382.44	2756.47	2830.69	2656.53	141.328	13331.1	12484.5	13809.4	13208.3	394.659	4314.7	4041.33	3833.16	4063.06	142.06	4866.77	3815.63	3969.65	4217.35	333.921	17994.6	16799.2	20851.7	18548.5	1224.83	4064.2	4199.33	4347.55	4203.69
18	Propelargonidin trimer (afz-cat-cat)5	6.8651	C45H38O17	Gu et al., 2003; Hanhineva et al., 2008; Fait et al., 2008				849.206		559.1221 (M-H-290); 433.0927; 407.0784; 289.0725 (M-H-Afz-cat); 271.0626; 125.0235	17940	15432.6	15303.4	16225.3	874.316	2913.11	4083.59	3825.07	3607.26	361.7	14187.8	15830.7	16778	15598.8	770.902	15842.1	16288	15070.2	15733.5	362.443	4324.78	3982.35	4306.5	4204.55	113.321	12479.2	13053.4	12784.7	12772.5	168.992	20571	17331.6	20969.8	19624.1	1173.76	4908.79	5501.67	4732.74	5047.73
	FLAVAN 3-OLS
19	(Epi)catechin	5.08	C15H14O6	Aaby et al., 2007; Seeram et al., 2006; Aharoni et al., 2002; Hanhineva et al., 2008; Fait et al., 2008; Aaby et al., 2012				289.072		245.0824; 221.0818; 203.0713; 161.0605; 151.0393;_ 125.0235; 123.0442; 109.0285	11600000	12200000	12200000	12000000	203771	3.12732e+06	3.0418e+06	3738701	3.30261e+06	223578	1.33076e+06	1.37161e+06	1.61893e+06	1.44043e+06	91720.8	13000000	12700000	13200000	1.29667e+07	148036	3.88407e+06	4.07879e+06	3.72402e+06	3.89563e+06	104510	1.77585e+06	1.61754e+06	1.57062e+06	1.65467e+06	63256.8	11300000	11500000	11600000	1.14667e+07	89854.4	3.58955e+06	3.73222e+06	3825097	3.71562e+06
20	(Epi)afzelechin (or phloretin) hexose1	7.542	C21H24O10	Fait et al., 2008				435.093		273.0775; 179.0345; 167.037; 125.0236	201880	215251	215652	210928	4610.59	71178	59303.6	73955.3	68145.6	4577.84	69787.9	68377.3	76428.5	71531.3	2529.05	103078	112581	104360	106673	3033.33	32345.5	36789.3	34271.7	34468.8	1310.86	17858.3	20382.3	17482.8	18574.5	927.529	144053	147450	155111	148871	3331.85	43331.9	45990.7	47437.8	45586.8
21	(Epi)afzelechin (or phloretin) hexose2	8.3	C21H24O10	Fait et al., 2008				435.13		273.0775; 179.0345; 167.037; 125.0236	2721.63	3164.57	3542.17	3142.79	241.59	1296.16	733.525	1325.48	1118.39	196.25	29935.8	29265.2	35068	31423	1867.3	34866.2	38596.3	41725.9	38396.2	2020.12	16359	15726.9	16856.3	16314.1	332.986	16984.6	18126.5	15597.9	16903	744.888	11995.1	12323.8	13949.1	12756	615.437	3845.99	4015.11	4942.28	4267.79
	HYDROXYCINNAMIC ACID DERIVATIVES
22	Caffeic acid hexose	0.808	C15H18O9	Määtä-Riihinen et al., 2004; Fait et al., 2008; Hanhineva et al., 2008; Osorio et al., 2011; Daminato et al., 2013				341.109		179.055; 161.0448	4.2772e+06	4.34188e+06	3794949	4138011	175797	5.47131e+06	5.17751e+06	6089884	5579571	273952	6.6165e+06	5761698	5.95267e+06	6.11029e+06	263925	4.40226e+06	4296877	4290812	4.32998e+06	36864.5	5.522e+06	6367518	5562212	5.81724e+06	280573	6129420	5845959	5.66607e+06	5.88048e+06	137408	4724542	4823935	4737860	4.76211e+06	31736.8	5457754	5.38992e+06	5480042	5.44257e+06
23	Coumaric acid hexose1	5.191	C15H18O8	Määtä-Riihinen et al., (2004); Seeran et al., (2006); Aaby et al., (2007); Aharoni et al., (2002);Fait et al., (2008); Hanhineva et al., (2008); Osorio et al., 2011; Aaby et al., 2012; Daminato et al., 2013				325.089		145.0288 (M-H-hex-H2O); 163.0394 (M-H-hex)	222108	207336	224198	217881	5406.74	89603.1	80325.1	91046.8	86991.7	3422.59	2.9764e+06	2.81219e+06	3.15049e+06	2.97969e+06	99512.5	325245	335633	337780	332886	3943.41	155377	180602	171126	169035	7495.02	2.72281e+06	2.48964e+06	2221305	2.47792e+06	147622	298836	298423	272489	289916	8878.63	136753	162047	141759	146853
24	Coumaric acid hexose2	5.41	C15H18O8	Määtä-Riihinen et al., (2004); Seeran et al., (2006); Aaby et al., (2007); Aharoni et al., (2002);Fait et al., (2008); Hanhineva et al., (2008); Osorio et al., 2011; Aaby et al., 2012; Daminato et al., 2013				325.089		145.0288 (M-H-hex-H2O); 163.0394 (M-H-hex)	260066	242206	314259	272177	22072	44971	33247.6	68335.9	48851.5	10507.7	683267	623640	669167	658691	18331.2	230042	266477	267154	254558	12490.4	49184.4	56047.2	63882.6	56371.4	4326.17	751838	677008	746324	725057	24530.9	314793	345739	314144	324892	10621.8	40589.5	42648	47998.9	43745.5
25	Ferulic acid hexose 1	5.57	C16H20O9	Moco et al., 2006; Fait et al., (2008); Hanhineva et al., (2008); Aaby et al., 2012; Daminato et al., 2013				355.104		235.06 (M-H-120); 217.014 (M-H-120-H2O)	119207	121675	138958	126613	6330.21	87126.3	89161.9	113565	96617.7	8654.1	171683	167630	206200	181838	12467.7	140988	128186	145686	138287	5327.75	111545	123354	121992	118964	3800.59	113898	110656	100306	108287	4175.92	201173	192446	192289	195303	2990.94	99000.6	123768	107318	110029
26	Ferulic acid hexose 2	7	C16H20O9	Moco et al., 2006; Fait et al., (2008); Hanhineva et al., (2008); Aaby et al., 2012; Daminato et al., 2013				355.104		235.06 (M-H-120); 217.014 (M-H-120-H2O)	4088.84	2428.58	2846.35	3121.26	507.998	4860.28	6468.94	4994.68	5441.3	524.996	30993.8	30833.9	32804.6	31544.1	643.849	8166.97	9477.15	8963.85	8869.32	388.345	7547.89	8876.67	8011.35	8145.3	396.731	247499	231676	231619	236931	5383.67	2994.97	2900.39	3031.61	2975.66	39.8268	2227.82	2060.9	3363.99	2550.9
27	Ferulic acid hexose 3	7.402	C16H20O9	Moco et al., 2006; Fait et al., (2008); Hanhineva et al., (2008); Aaby et al., 2012; Daminato et al., 2013				355.104		235.06 (M-H-120); 217.014 (M-H-120-H2O)	37935.8	25936.4	30232.7	31368.3	3576.33	74220.5	107425	80455.2	87366.7	10381.2	1.00163e+06	985928	1.01072e+06	999427	7377.77	38198	44262.7	42219	41559.9	1815.07	118507	134008	134924	129147	5426.8	3483022	3.21503e+06	2.92883e+06	3.20896e+06	163028	24398	23201.8	24134.6	23911.4	369.731	89706	103122	109648	100825
28	Sinapic acid hexose derivative1	9.79	C18H26O9	Fait et al., (2008); Osorio et al., 2011; Aaby et al., 2012; Daminato et al., 2013				385.151		223.0977; 179.0600; 125.0233	0	0	0	0	0	0	0	0	0	0	14453.3	13954.8	16250.6	14886.2	710.353	0	0	0	0	0	0	0	0	0	0	0	0	0	0	0	0	0	0	0	0	0	0	0	0
29	Sinapic acid hexose derivative2	9.9724	C18H26O9	Fait et al., (2008); Osorio et al., 2011; Aaby et al., 2012; Daminato et al., 2013				385.151		223.0977; 179.0600; 125.0233	0	0	0	0	0	0	0	0	0	0	16196.9	14097.8	16697.3	15664	811.347	0	0	0	0	0	0	0	0	0	0	1143.92	787.657	1050.24	993.938	108.637	0	0	0	0	0	0	0	0	0
30	Sinapic acid hexose derivative3	11.2718	C18H26O9	Fait et al., (2008); Osorio et al., 2011; Aaby et al., 2012; Daminato et al., 2013				385.151		223.0977; 179.0600; 125.0233	0	0	0	0	0	0	0	0	0	0	5486.11	5035.38	5029.76	5183.75	154.038	0	0	0	0	0	0	0	0	0	0	0	0	0	0	0	0	0	0	0	0	0	0	0	0
	GALLOYL GLUCOSES
31	Galloyl-hexose1	2.603	C13H16O10	Aharoni et al., (2002); Fait et al., (2008); Hanhineva et al., (2008); Osorio et al., 2011	333.062	350.109	355.065	331.063		169.0136 (M-H-Hex); 211.0223; 151.0032	2348704	2581256	2693583	2541181	103469	129278	134369	141153	134933	3504.43	59178	56818.3	63786.4	59927.6	2084.7	737106	909412	929285	858601	62168.4	64491.5	67984.8	73125.3	68533.9	2554.69	32332.9	39565.2	24815.8	32238	4338.34	2.24745e+06	2.10729e+06	2229953	2.1949e+06	44925.9	107410	115488	125351	116083
32	Galloyl-hexose2	2.858	C13H16O10	Aharoni et al., (2002); Fait et al., (2008); Hanhineva et al., (2008); Osorio et al., 2011	333.062	350.109	355.065	331.063		169.0136 (M-H-Hex); 211.0223; 151.0032	197894	204630	227644	210056	9176.12	46499.7	42949.1	53337.4	47595.4	3105.94	20908.1	16788.1	24575.5	20757.2	2291.72	161586	178413	184142	174714	6896.74	33728.5	35142.2	34663.8	34511.5	422.988	14572.6	18078.2	12555.5	15068.8	1643.89	216511	227885	229410	224602	4146.17	32777.7	33150.4	39044.9	34991
33	Galloyl-hexose3	3.343	C13H16O10	Aharoni et al., (2002); Fait et al., (2008); Hanhineva et al., (2008); Osorio et al., 2011	333.062	350.109	355.065	331.063		169.0136 (M-H-Hex); 211.0223; 151.0032	889913	838186	916299	881466	23373.8	275545	255118	290583	273749	10470.8	166098	133191	167904	155731	11494.9	1.07859e+06	1.21238e+06	1.15626e+06	1.14908e+06	39520.8	277896	316711	283344	292650	12361.6	106406	112609	89186.2	102733	7138.44	1.4782e+06	1.51834e+06	1.57443e+06	1.52366e+06	28431.3	416573	419522	444888	426994
34	Galloyl-hexose4	3.6739	C13H16O10	Aharoni et al., (2002); Fait et al., (2008); Hanhineva et al., (2008); Osorio et al., 2011	333.062	350.109	355.065	331.063		169.0136 (M-H-Hex); 211.0223; 151.0032	219567	208558	241007	223044	9706.85	71502.9	61524.7	104251	79093	13148.1	41834.4	31254.3	39311.3	37466.7	3250.6	133876	144888	151510	143425	5239.57	48640.5	51208.1	53361.8	51070.1	1390.4	32757.7	29649.2	15630.1	26012.3	5367.44	220902	214878	217854	217878	1771.76	29603.8	34863.7	38302	34256.5
35	Galloyl-hexose5	4.476	C13H16O10	Aharoni et al., (2002); Fait et al., (2008); Hanhineva et al., (2008); Osorio et al., 2011	333.062	350.109	355.065	331.063		169.0136 (M-H-Hex); 211.0223; 151.0032	1.62554e+06	1.44634e+06	1.54071e+06	1537530	52729.1	252771	241600	242468	245613	3655.33	153206	121948	147504	140886	9792.21	829870	850099	818082	832683	9525.24	122644	107005	97248.6	108966	7535.87	46866.6	48403.5	35335.5	43535.2	4201.53	956661	919162	976260	950695	17066.6	190151	184493	167090	180578
36	Galloylquinic acid1	1.219	C14H16O10	Hanhineva et al., (2008); Fait et al., (2008)				343.067		191.054 (M-H-Gall)	0	0	0	0	0	0	0	0	0	0	0	0	0	0	0	0	0	0	0	0	0	0	0	0	0	0	0	0	0	0	0	0	0	0	0	0	0	0	0
37	Galloylquinic acid2	1.6116	C14H16O10	Hanhineva et al., (2008); Fait et al., (2008)				343.067		191.054 (M-H-Gall)	0	0	0	0	0	0	0	0	0	0	0	0	0	0	0	0	0	0	0	0	0	0	0	0	0	0	0	0	0	0	0	0	0	0	0	0	0	0	0
38	Galloylquinic acid3	1.8979	C14H16O10	Hanhineva et al., (2008); Fait et al., (2008)				343.067		191.054 (M-H-Gall)	120882	109036	138994	122971	8875.08	22396.4	31724.6	35721.9	29947.6	4022.44	11491.3	12775.9	21639	15302.1	3250.25	80128.4	88749.2	93379	87418.9	3955.71	13651.6	11709.7	13371	12910.8	617.4	8771.91	11145.9	5783.64	8567.15	1580.58	458671	461290	477147	465703	5880.93	47751.6	55100.3	62909.4	55253.7
39	Galloylquinic acid4	3.059	C14H16O10	Hanhineva et al., (2008); Fait et al., (2008)				343.067		191.054 (M-H-Gall)	3513085	3333526	3.974e+06	3.60687e+06	194340	780382	976142	1.07153e+06	942684	87311	356735	367737	541540	422004	60980.8	669731	754388	751175	725098	28221.2	104804	93405.1	113540	103916	5939.21	70983.3	86291.5	54095.7	70456.8	9473.17	3.66768e+06	3762896	3.76753e+06	3.7327e+06	33153.3	434677	488411	554273	492454
40	Galloylquinic acid5	3.382	C14H16O10	Hanhineva et al., (2008); Fait et al., (2008)				343.067		191.054 (M-H-Gall)	284719	269025	318043	290595	14724.6	54051.6	73734.3	78387.5	68724.5	7599.01	23385.1	25510	41259.3	30051.4	5743.67	51879.5	62999.7	62016.3	58965.2	3621.2	8074.86	5758.38	8500.06	7444.43	867.977	5265.91	5904.03	3784.21	4984.72	639.721	355463	365368	382788	367873	8137.35	34931.7	40518.6	45047.2	40165.8
41	Galloylquinic acid6	4.63	C14H16O10	Hanhineva et al., (2008); Fait et al., (2008)				343.067		191.054 (M-H-Gall)	506.393	692.652	1296.33	831.793	242.907	145.4	0	0	48.4666	0	237.462	0	0	79.1541	0	1211.53	1437.9	1007.44	1218.96	126.663	0	8.41947	0	2.80649	0	0	0	0	0	0	6461.16	5850.06	5722.22	6011.15	232.311	0	112.671	11.1785	41.2832
42	Tri-galloyl-hexose1	5.384	C27H24O18	Hanhineva et al., (2008); Fait et al., (2008)				635.091		465.06 (M-H-Gall); 313.054 (M-H-Gall-Gall)	24247.4	21216.2	27053.1	24172.2	1717.17	3870.6	2853.92	4927.89	3884.14	610.03	1338.21	1982.81	1834.69	1718.57	198.602	14052.3	15786.1	15992.4	15277	626.801	3141.45	3547.72	3461.43	3383.54	125.908	1428.49	1746.67	2187.52	1787.56	224.216	17097.7	16641.9	16715.4	16818.4	143.956	2397.18	2257.05	2862.92	2505.72
43	Tri-galloyl-hexose2	5.679	C27H24O18	Hanhineva et al., (2008); Fait et al., (2008)				635.091		465.06 (M-H-Gall); 313.054 (M-H-Gall-Gall)	270719	244336	294618	269891	14794.7	6837.05	5109.55	11512.6	7819.72	1948.64	770.917	578	689	679.306	0	185819	184150	197974	189314	4438.95	20158.5	22600.4	19357.7	20705.5	993.593	3262.01	4715.97	2143.3	3373.76	758.807	161706	163686	152136	159176	3633.44	4650.3	4954.76	5555.62	5053.56
44	Tetra-galloyl-hexose1	6.547	C34H28O22	Hanhineva et al., (2008); Fait et al., (2008)				787.1		617.0912 (M-H-Gall); 465.101 (M-H-Gall-Gall)	2426.21	1146.09	1746.42	1772.91	376.748	0	0	0	0	0	0	0	0	0	0	2523.07	1787.54	2124.92	2145.18	216.578	0	0	0	0	0	0	0	0	0	0	2932.77	2507.64	2697.47	2712.62	125.276	0	0	0	0
45	Tetra-galloyl-hexose2	6.694	C34H28O22	Hanhineva et al., (2008); Fait et al., (2008)				787.1		617.0912 (M-H-Gall); 465.101 (M-H-Gall-Gall)	19100.6	17260.7	28480.8	21614	3539.71	0	0	0	0	0	0	0	0	0	0	21099.3	21552	26120.6	22924	1633.88	1703.14	1795.06	1633.6	1710.6	47.64	0	0	0	0	0	21700.3	20843.4	22723.6	21755.8	553.715	0	0	0	0
46	Tetra-galloyl-hexose3	6.7927	C34H28O22	Hanhineva et al., (2008); Fait et al., (2008)				787.1		617.0912 (M-H-Gall); 465.101 (M-H-Gall-Gall)	11929.5	10844.8	15401.8	12725.4	1400.25	0	0	0	0	0	0	0	0	0	0	6611.24	6757.48	7823.07	7063.93	389.113	0	0	751.738	250.579	255.304	0	0	0	0	0	10104.5	10307.2	8776.74	9729.5	489.007	0	0	0	0
47	Penta-galloyl-hexose	7.207	C41H32O26	Hanhineva et al., (2008); Fait et al., (2008)				939.115		469.047 (2X)	6185.39	4203.11	2599.51	4329.34	1056.63	0	0	0	0	0	0	0	0	0	0	9003.08	7842.58	9572.45	8806.04	518.593	406.488	0	798.174	401.554	234.771	0	0	0	0	0	8433.27	8711.57	6248.93	7797.92	793.331	0	0	0	0
	ELLAGITANNINS AND ELLAGIC ACID COMPOUND OR PRECURSOR/DERIVATIVE DESCRIBED PREVIOUSLY IN STRAWBERRY
48	Bis(HHDP) glucose	5.7108	C34H24O22	Aaby et al., 2007;Hanhineva et al., (2008); Fait et al., (2008)				784.059		481.060(M-H-HHDP)	2728.26	3290.98	6406.08	4141.77	1165.31	2420.82	2630.36	3494.88	2848.69	334.907	0	997.508	0	332.503	0	3486.26	2153.7	5024.56	3554.84	845.093	224.934	908.872	1222.95	785.584	300.177	0	0	0	0	0	5978.66	6907.22	6460.09	6448.66	273.167	1975.9	1305.23	1358.39	1546.51
49	Galloyl-HHDP-glucose	5.094	C27H22O18	Aaby et al., 2007;Hanhineva et al., (2008); Fait et al., (2008); Aaby et al., 2012				633.074		463.1305 (M-H-Gall)	1530682	1.48499e+06	1773171	1.59628e+06	91108.2	406251	322956	558877	429361	70380.2	227145	140638	155453	174412	27214.7	1.76359e+06	1.96618e+06	2103486	1.94442e+06	100581	594615	552167	609125	585302	17411	212826	277776	127700	206100	44272.9	4.14368e+06	4072704	3.97026e+06	4.06221e+06	51284.1	591250	702555	697238	663681
50	Di-galloyl HHDP glucose	5.944	C34H26O22	Hanhineva et al., (2008); Fait et al., (2008)				785.083		615.0645 (M-H-Gall-2H2O); 300.9997	204265	198106	234565	212312	11480.3	29625.1	18302.5	42234.9	30054.1	7042.33	9456.08	6068.58	7632.53	7719.06	997.298	84862.9	85846.8	93194.3	87968	2678.09	13976.3	13876.6	15867.5	14573.4	659.878	4587.75	7504.75	2680.64	4924.38	1429.18	218665	208846	196192	207901	6627.19	17550.9	17426.8	21288.9	18755.6
51	Ellagic acid deoxyhexose1	6.6551	C20H16O12	Aaby et al., 2007; Hukkanen et al., 2007; Hanhineva et al., 2008; Fait et al., 2008; Aaby et al., 2012	449.061			447.057		300.999	686008	613553	735190	678250	35993.5	110765	79518.5	137101	109128	16956.6	53744.8	42898	65765.9	54136.2	6728.79	388480	413924	414470	405625	8735.47	82481.7	76457.5	71463.1	76800.8	3245.5	15685.5	20554.2	12264.5	16168.1	2450.5	853270	800975	846368	833538	16711.8	77393.2	92159.6	95318.9	88290.6
52	Ellagic acid deoxyhexose2	6.766	C20H16O12	Aaby et al., 2007; Hukkanen et al., 2007; Hanhineva et al., 2008; Fait et al., 2008; Aaby et al., 2012	449.061			447.057		300.999	2.53148e+06	2.28692e+06	2.61965e+06	2.47935e+06	101400	1.06962e+06	737219	1.39374e+06	1.06686e+06	193099	669048	453289	583709	568682	63918.6	1.74679e+06	1814429	1.83015e+06	1.79712e+06	26055.9	554438	552256	584277	563657	10524	222741	306924	137694	222453	49773.8	3.67448e+06	3558873	3.44595e+06	3559767	67217.3	643801	689346	859324	730824
53	Ellagic acid	7.008	C14H6O8	Aaby et al., 2007; Gu et al., 2003; Määttä-Riihinen et al., 2004; Hukkanen et al., 2007; Hanhineva et al., 2008; Fait et al., 2008; Aaby et al., 2012	303.013			300.999			459513	528547	1.02101e+06	669689	180118	59988.7	43130.9	123502	75540.4	24930.7	41201	23469.3	46020.5	36896.9	6985.73	227849	314550	467889	336763	71501.2	24851.2	33891.8	34683.6	31142.2	3213.26	13467	17911.8	9830.97	13736.6	2380.68	702736	863520	1.0678e+06	878018	107625	31436.2	41573.9	53617.6	42209.2
54	Galloyl-bis(HHDP)-glucose1	6.1629	C41H30O26	Hukkanen et al., 2007; Hanhineva et al., 2008; Fait et al., 2008				935.093		467.036(2x);300.999	2283494	2.12586e+06	2.40494e+06	2.27143e+06	82310.8	290656	166352	378107	278372	62594.3	126503	78860.2	75212.5	93525.2	16834	4.19984e+06	4370257	4825873	4.46532e+06	190390	607994	545381	744352	632576	59845.7	183227	224653	112917	173599	33227.5	4.82628e+06	4.58373e+06	4596238	4.66875e+06	80335.7	404830	388178	445915	412974
55	Galloyl-bis(HHDP)-glucose2	6.292	C41H30O26	Hukkanen et al., 2007; Hanhineva et al., 2008; Fait et al., 2008				935.093		467.036(2x);300.999	349596	373894	540382	421291	61087.8	58661.7	36262.1	92799.4	62574.4	16747.7	17769.1	11015.7	16803.4	15196	2148.44	810471	860446	1.04074e+06	903887	71251.1	140437	135286	162795	146173	8602.2	30657.4	45627.8	18836.7	31707.3	7897.86	1.49972e+06	1.51875e+06	1.5459e+06	1.52146e+06	13650.2	95554	95580	102458	97863.9
56	Galloyl-bis(HHDP)-glucose3	6.7484	C41H30O26	Hukkanen et al., 2007; Hanhineva et al., 2008; Fait et al., 2008				935.093		467.036(2x);300.999	7.60715e+06	6.93294e+06	7610737	7.38361e+06	229585	938578	726600	1.03752e+06	900900	93440.5	346716	320166	602473	423118	91701.1	5.18518e+06	5.20635e+06	5324568	5238699	44185.1	944653	903075	965644	937790	18731.7	149861	150532	126783	142392	7954.26	6.72158e+06	6293557	6982731	6.66595e+06	204669	633412	610083	609000	617498
57	Galloyl-bis(HHDP)-glucose4	6.867	C41H30O26	Hukkanen et al., 2007; Hanhineva et al., 2008; Fait et al., 2008				935.093		467.036(2x);300.999	277296	250317	250840	259484	9075.36	21252.8	20257.9	32923.9	24811.5	4143	15201.4	12502.3	18861.7	15521.8	1877.5	182517	180408	183264	182063	871.27	20505.3	22780.1	22013.4	21766.3	680.83	5550.75	8816.02	6471.69	6946.15	990.321	387190	363705	391996	380963	8904.92	29917.3	33251.2	38128.2	33765.6
	TERPENOID DERIVATIVES
58	Triterpenoid-hexose1	10.8295	C36H58O10	Hanhineva et al., 2008; Fait et al., 2008; Osorio et al., 2011				649.394	695.403	487.341 (M-H-Hex)	161495	178872	209788	183385	14388.6	60743.6	51490	64919.7	59051.1	4042.9	25377.8	21563.3	31714.6	26218.5	3016.24	200460	222220	218364	213681	6830.06	119506	128074	124737	124106	2540.51	84443.7	86366.6	57615.7	76142	9454.71	333916	306458	315265	318546	8247.22	61929.2	59050.1	65533.8	62171
59	Triterpenoid-hexose2	11.0424	C36H58O10	Hanhineva et al., 2008; Fait et al., 2008; Osorio et al., 2011				649.394	695.403	487.341 (M-H-Hex)	552277	586827	640534	593213	26161	133425	139786	189710	154307	18131.9	69066.5	56594.9	77634.8	67765.4	6223.6	487410	576468	568789	544222	29029.9	187602	210472	191965	196680	7142.46	75099.8	87706.4	57261	73355.7	8998.48	579289	597475	587887	588217	5351.28	71220.1	70618.8	79306.7	73715.2
60	Triterpenoid-hexose3	8.8767	C36H58O11	Hanhineva et al., 2008; Fait et al., 2008; Osorio et al., 2011				665.389	711.393	503.3395 (M-H-Hex)	1110.92	1861.46	963.7	1312.03	283.226	367	453.717	476	432.239	0	0	0	0	0	0	0	754.166	659.522	471.229	241.665	0	0	0	0	0	0	0	0	0	0	1991.4	2097.44	1688.96	1925.93	124.684	0	0	0	0
61	Triterpenoid-hexose4	9.0969	C36H58O11	Hanhineva et al., 2008; Fait et al., 2008; Osorio et al., 2011				665.389	711.393	503.3395 (M-H-Hex)	0	0	0	0	0	0	0	0	0	0	0	0	0	0	0	0	0	0	0	0	0	0	0	0	0	0	0	0	0	0	0	0	0	0	0	0	0	0	0
62	Triterpenoid-hexose5	9.3098	C36H58O11	Hanhineva et al., 2008; Fait et al., 2008; Osorio et al., 2011				665.389	711.393	503.3395 (M-H-Hex)	0	0	0	0	0	0	0	0	0	0	0	0	0	0	0	0	0	0	0	0	0	0	0	0	0	0	0	0	0	0	0	0	0	0	0	0	0	0	0
63	Triterpenoid-hexose6	9.8898	C36H58O11	Hanhineva et al., 2008; Fait et al., 2008; Osorio et al., 2011				665.389	711.393	503.3395 (M-H-Hex)	0	0	0	0	0	0	0	0	0	0	0	0	0	0	0	0	0	0	0	0	0	0	0	0	0	0	0	0	0	0	0	0	0	0	0	0	0	0	0
64	Triterpenoid-hexose7	9.9852	C36H58O11	Hanhineva et al., 2008; Fait et al., 2008; Osorio et al., 2011				665.389	711.393	503.3395 (M-H-Hex)	0	0	0	0	0	0	0	0	0	0	0	0	0	0	0	0	0	0	0	0	0	0	0	0	0	0	0	0	0	0	0	0	0	0	0	0	0	0	0
	FLAVONOLS, FLAVANOLS
65	Quercitin di-hexose1	6.201	C27H30O17	Hanhineva et al., 2008				625.16		463.051	28851.8	28280.2	27294.4	28142.1	463.447	4270.29	3886.78	4391.65	4182.91	155.02	26156.1	22721.4	22585.7	23821.1	1190.19	28298.5	27846.9	31376.9	29174.1	1129.99	6072.94	5607.48	6127.05	5935.82	168.023	14463.1	13186.3	10849.3	12832.9	1078.03	24739.8	23430.2	25052.1	24407.4	506.202	4740.24	4526.63	4502.23	4589.7
66	Quercitin di-hexose2	6.2806	C27H30O17	Hanhineva et al., 2008				625.16		463.051	6.36428	0	0	2.12143	0	0	163.2	0	54.4001	0	0	0	0	0	0	0	0	0	0	0	0	0	0	0	0	0	0	0	0	0	0	0	0	0	0	0	0	0	0
67	Quercitin di-hexose3	6.3614	C27H30O17	Hanhineva et al., 2008				625.16		463.051	279.317	0	0	93.1055	0	2038.58	1572.5	2517.34	2042.81	277.9	1047.74	1265	1314.38	1209.04	408.704	1361.61	1804.2	880.238	1348.68	271.833	1171.86	1475.29	1047.85	1231.66	129.356	731.587	1270.06	0	667.216	374.984	803.781	677.943	1205.11	895.61	161.952	857.004	0	1125.89	660.965
68	Quercitin di-hexose4	7.0614	C27H30O17	Hanhineva et al., 2008				625.16		463.051	28538.1	24530.4	29001.8	27356.7	1446.26	22732.9	18434.7	37533.1	26233.6	5893.45	17892.9	8525.75	7737.32	11385.3	3323.23	7999.66	8020.16	7623.89	7881.24	131.238	8763.75	11781	8320.16	9621.62	1107.73	4373.89	2861.24	1741.48	2992.2	777.109	8125.98	7571.39	6434.32	7377.23	507.283	2103.88	2177.29	1051.24	1777.47
69	Kaempferol-hexose1	5.034	C21H20O11	Fait et al., 2008				447.093		285.039(M-H-Hex)	990.674	0	1686.86	892.513	498.65	628.488	2675.38	627.888	1310.58	695.262	4678.83	3633.36	5438.03	4583.41	533.007	986.471	2096.73	1276.23	1453.14	338.757	1205.2	1872.06	1621.87	1566.37	198.161	43225.4	40705.7	44135.9	42689	1045.23	0	0	0	0	0	0	0	0	0
70	Kaempferol-hexose2	5.513	C21H20O11	Fait et al., 2008				447.093		285.039(M-H-Hex)	157751	137438	112195	135795	13424.8	29518.9	22645.8	38114.4	30093	4558.97	30291.9	27992.8	31484	29922.9	1043.89	73901.8	62740.1	56519.5	64387.1	5180.84	22636.5	23761.4	21648.1	22682	621.998	145248	144334	136710	142097	2757.59	138129	119667	120508	126102	6132.23	31080.8	27778.8	31406.1	30088.6
71	Kaempferol-hexose3	7.715	C21H20O11	Fait et al., 2008				447.093		285.039(M-H-Hex)	146172	148446	170811	155143	8009.67	272489	124593	303507	233530	56240.1	158338	123430	139832	140533	10273.5	631908	769833	620032	673924	48983.2	415773	428551	359890	401405	21479.9	147101	131326	67428.8	115285	24816.8	1.48099e+06	1.44739e+06	1.45568e+06	1.46135e+06	10296.1	476350	353626	404869	411615
72	Kaempferol-glucuronide1	7.718	C21H18O12	Hanhineva et al., 2008; Fait et al., 2008; Osorio et al., 2011				461.072		285.0418 (M-H-Gln)	1.25926e+06	1.14704e+06	1.68766e+06	1.36465e+06	167825	185162	150178	345011	226784	61100.8	322129	296367	407253	341916	34135.7	1.17995e+06	1.26233e+06	1175785	1.20602e+06	28710.5	125806	135884	136256	132648	3487.67	134067	123729	96979.9	118259	11258.3	1.53408e+06	1.6413e+06	1.30546e+06	1.49361e+06	100906	70718.3	94034.1	102795	89182.6
73	Kaempferol-glucuronide2	7.855	C21H18O12	Hanhineva et al., 2008; Fait et al., 2008; Osorio et al., 2011				461.072		285.0418 (M-H-Gln)	8969.41	10453.1	4881.34	8101.28	1697.37	5833.38	16895.3	10988.2	11239	3256.02	1924.81	311.685	680.418	972.304	497.203	1135.91	2043.65	1082.67	1420.74	317.711	1015.17	428.356	765	736.176	211.713	807.625	752.512	756	772.046	265.421	1547.94	1866.59	631.402	1348.64	377.211	865.342	510.76	0	458.701
74	Quercitin-glucuronide	7.1066	C21H18O13	Hanhineva et al., 2008; Fait et al., 2008; Osorio et al., 2011				477.069		301.0356;178.9983;151.0031	3647641	3.2193e+06	3.97513e+06	3.61402e+06	222964	3.04526e+06	1.57277e+06	2.43252e+06	2.35018e+06	435113	1.26557e+06	1193392	1.64576e+06	1.36824e+06	142961	5.97026e+06	6.16586e+06	5.95307e+06	6.02973e+06	69533.6	3761352	3379394	3.18202e+06	3.44092e+06	173252	779735	670721	534268	661575	72346.4	5.35806e+06	5.29441e+06	4690114	5.1142e+06	216848	1.01245e+06	600941	729835	781077
75	Isorhamnetin glucuronide	7.941	C22H20O13	Hanhineva et al., 2008; Fait et al., 2008; Osorio et al., 2011				491.084		315.005; 300.9998; 271.0619; 151.0033; 113.0238	37355.6	37815.3	48171.9	41114.3	3597.9	53697.1	28157.5	40089.8	40648.1	7517.03	9868.76	9320.03	11755.2	10314.7	751.379	22583.7	23451.8	24550.7	23528.7	579.858	10492	10266.9	9582.25	10113.7	278.725	3768.89	3721.64	2866.96	3452.5	298.611	58590	64591.1	65613.1	62931.4	2231.95	23824.3	18970.2	23957.8	22250.8
76	Quercitin hexose	7.1345	C21H20O12	Hukkanen et al., 2007; Hanhineva et al., 2008; Fait et al., 2008				463.089		301.0003; 300.0285; 271.0257	79539.5	72402.1	82737.6	78226.4	3112.58	69466.3	39856.8	64125.4	57816.2	9282.86	32047.1	29828.3	41139.5	34338.3	3525.65	134966	138839	145188	139664	3035.71	129226	139275	123123	130542	4797.79	41743.2	38711.2	33676	38043.5	2396.97	129911	127227	128439	128526	790.8	27600.3	24078.6	25456.5	25711.8
77	Isorhamnetin rutinose or hexose-deoxyhexose1		C28H22O16	Hanhineva et al., 2008	625.176					317.0654 (M+H-Ru)	8008.89	8659.14	9352.23	8673.42	395.167	2536.88	2507.19	3218.84	2754.31	236.809	564.053	991.345	0	518.466	292.495	9389.25	8174.82	8026.23	8530.1	439.851	1364.33	1059.08	916.972	1113.46	134.461	1620.7	1201.71	1062.15	1294.86	170.996	5206.77	5256.08	6435.96	5632.94	409.339	1716.65	2264.42	838.558	1606.54
78	Isorhamnetin rutinose or hexose-deoxyhexose2		C28H22O16	Hanhineva et al., 2008	625.176					317.0654 (M+H-Ru)	0	0	0	0	0	2067.58	1186.38	992.211	1415.39	337.114	526.21	476	468	490.07	0	0	0	0	0	0	2705.61	2312.71	1987.33	2335.22	211.569	0	0	0	0	0	0	0	0	0	0	0	0	0	0
79	Kaempferol malonyhexose		C24H22O14	Hanhineva et al., 2008; Fait et al., 2008	535.108					287.0548 (M+H-Malhex)	1129.45	808.809	1889.52	1275.93	326.498	1012.66	2856.89	1429.01	1766.19	568.966	1429.83	754.59	1199.18	1127.87	201.896	1160.22	1561.1	1013.69	1245	166.696	3524.77	6035.62	3067.28	4209.22	940.096	10693.4	12759	6295.26	9915.89	1941.93	1091.28	932.946	1048.7	1024.31	48.1983	0	0	0	0
80	Kaempferol coumaroyl hexose1		C30H26O13	Hanhineva et al., 2008; Fait et al., 2008	595.145		617.127			287.0549(M+H-Coum-hex); 147.044 (M+H-Kaemp-hex)	69626.5	202133	281422	184394	62944.8	64435.8	135029	116182	105216	21501.1	22358	32089.8	29722.4	28056.8	2985.43	116984	255692	372212	248296	75161.6	90925.1	145551	150463	128980	19439.8	40711.8	57514.9	59184.8	52470.5	6010.3	85375.7	171533	300704	185871	63751.6	74669.4	110087	133581	106113
81	Kaempferol coumaroyl hexose2		C30H26O13	Hanhineva et al., 2008; Fait et al., 2008	595.145		617.127			287.0549(M+H-Coum-hex); 147.044 (M+H-Kaemp-hex)	126916	152224	154303	144481	8969.24	151516	46986.4	138390	112298	33494.4	11588.7	11503.8	16796.4	13296.3	1783.21	357444	431661	345813	378306	27395	53586.8	33508.1	40115.6	42403.5	6019.44	15603	5405	2759.51	7922.49	3989.26	225863	201791	188680	205445	11093.7	25945.5	11933.9	10684.2	16187.9
	FLAVANONES
82	Eriodictyol hexose		C21H22O11	Fait et al., 2008; Osorio et al., 2011	451.124			449.109		in 449.109: 287.060; 269.043; 259.059; 178.998; 151.003	1856.46	1682.49	1528.8	1689.25	96.4344	4169.88	7407.36	3495.01	5024.08	1230.22	2.07799e+06	1.75025e+06	1.7006e+06	1.84295e+06	120625	4292.76	4046.61	4432.84	4257.4	115.014	1525.69	2033.11	1197.27	1585.36	247.707	1.70705e+06	1.446e+06	1.21952e+06	1.45752e+06	143512	1161.77	1886.19	1295.77	1447.91	226.721	1314.01	3166.71	2582.51	2354.41
83	Naringenin chalcone hexose1		C21H22O10	Moco et al., 2007; Fait et al., 2008	435.112					273.062 (M+H-hex)	46894.6	34566.1	19916	33792.3	7944.67	17620.4	6133.02	7845.95	10533.1	3645.42	4651.95	3611.97	3363.7	3875.87	402.04	7620.83	6297.05	5689.7	6535.86	580.863	3838.98	3208.29	3529.99	3525.76	185.509	2659.23	2450.22	2240.2	2449.89	123.246	10244.5	7446.03	6120.07	7936.87	1238.58	3610.27	3203.07	2667.27	3160.21
84	Naringenin chalcone hexose2		C21H22O10	Moco et al., 2007; Fait et al., 2008	435.112					273.062 (M+H-hex)	29359.6	29006.5	28354.2	28906.8	300.045	10159.7	8283.13	9136.41	9193.08	552.69	9034.23	6774.85	8108.78	7972.62	668.135	21121	20702.9	21236.6	21020.2	165.141	10057.7	7634.82	7783.13	8491.89	798.866	6424.57	5680.67	4802.15	5635.8	477.729	13974.2	14129.9	14345.8	14150	109.756	4051.09	3685.79	3438.2	3725.03
85	Naringenin chalcone hexose3		C21H22O10	Moco et al., 2007; Fait et al., 2008	435.112					273.062 (M+H-hex)	31683	33248.2	34338	33089.7	785.057	39423.2	20210.2	21152.1	26928.5	6371.16	8671.48	7053.25	8574.76	8099.83	533.914	5990.81	6826.44	6595.57	6470.94	253.84	3105.79	1815.43	2479.89	2467.04	379.574	955.193	880.453	750.358	862.002	60.9744	6899.44	7454.87	6364.35	6906.22	320.761	4020.56	3941.9	4384.76	4115.74
	ANTHOCYANINS
86	Cyanindin hexose		C21H21O11	Fait et al., 2008	449.107					287.0575(M+H-hex)	6245.53	4281.25	6457.41	5661.4	705.839	6163.43	19424.3	6993.77	10860.5	4369.47	87555.5	90749.7	101907	93404.2	4432.5	10123.9	9415.86	9680.23	9740.01	210.471	10353.5	16462.2	11196.7	12670.8	1947.29	621673	552092	528825	567530	28418.2	1737.91	2015.82	2709.64	2154.46	294.398	1807.13	1528.3	1931.37	1755.6
87	Perlargonidin hexose		C21H22O10	Fait et al., 2008	433.112					271.059 (M+H-hex)	13833.8	12119.6	15201.8	13718.4	908.422	33704.4	59911	33585.9	42400.4	8920.43	8270394	8221778	8829781	8440651	198748	44070.6	50121.8	50492.6	48228.4	2120.88	6082.34	17519	10649.5	11417	3386.38	7.1533e+06	7263949	6475030	6.96409e+06	251259	12169.1	11860.9	12559.2	12196.4	205.837	17949	28430.5	24169.3	23516.3
88	Perlargonidin malonyl hexose		C24H23O13	Fait et al., 2008; Osorio et al., 2011	519.113					433.1120 (M+H-malonyl); 271.0598 (M+H-malonyl-hex)	981.991	694.8	950.498	875.763	92.6518	729.112	2453.96	948.003	1377.02	552.383	24929.9	19157.9	19097.6	21061.8	1970.59	456.131	605.794	785.022	615.649	96.8628	376.205	435.284	1057.12	622.87	221.9	17065	17759.1	15694.8	16839.7	617.902	525.534	584.175	572.645	560.785	18.2748	727.297	845.229	620.971	731.166
[truncated: 66 more columns]

## Sheet: References
Aaby, K., Ekeberg, D., Skrede, G. 2007. Characterization of phenolic compounds in strawberry (Fragaria x ananassa) fruits by different HPLC detectors and contribution of individual compounds to total antioxidant capacity. Journal of Agricultural and Food Chemistry, 55(11), 4395–4406.
Aaby K, Muzur S, Nes A, Skrede G. 2012. Phenolic compounds in strawberry (Fragaria x ananassa Duch.) fruits: Composition in 27 cultivars and changes during ripening. Food Chemistry 132, 86-97.
Aharoni A, Keizer LCP, Van Den Broeck HC, Blanco-Portales R, Mun ̃ oz-Blanco J, Bois G, Smit P, De Vos RCH, O’Connell AP. 2002. Novel insight into vascular, stress, and auxin-dependent and -independent gene expression programs in strawberry, a non- climacteric fruit. Plant Physiology 129, 1019–1031.
Daminato M, Guzzo F, Casadoro G. 2013. A SHATTERPROOF-like gene controls ripening in non-climacteric strawberries, and auxin and abscisic acid antagonistically affect its expression. Journal of Experimental Botany 64, 3775–3786
Fait A, Hanhineva K, Beleggia R, Dai N, Rogachev I, Nikiforova VJ, Fernie AR, Aharoni A. 2008. Reconfiguration of the achene and receptacle metabolic networks during strawberry fruit development. Plant Physiology 148, 730–750.
Gu, L., Kelm, M. A., Hammerstone, J. F., Beecher, G., Holden, J., Haytowitz, D., et al. 2003. Screening of foods containing proanthocyanidins and their structural characterization using LC–MS/MS and thiolytic degradation. Journal of Agricultural and Food Chemistry, 51(25), 7513–7521.
Hanhineva K, Rogachev I, Kokko H, Mintz-Oron S, Venger I, Ka ̈ renlampi S, Aharoni A. 2008. Non-targeted analysis of spatial metabolite composition in strawberry (Fragaria x ananassa) flowers. Phytochemistry 69, 2463–2481.
Hukkanen, A. T., Kokko, H. I., Buchala, A. J., McDougall, G. J., Stewart, D., Karenlampi, S. O., et al. 200). Benzothiadiazole induces the accumulation of phenolics and improves resistance to powdery mildew in strawberries. Journal of Agricultural and Food Chemistry, 55(5), 1862–1870.
Määttä-Riihinen, K. R., Kamal-Eldin, A., Törrönen, A. R. 2004. Identification and quantification of phenolic compounds in berries of Fragaria and Rubus species (Family Rosaceae). Journal of Agricultural and Food Chemistry, 52(20), 6178–6187.
Moco S, Bino RJ, Vorst O, Verhoeven HA, de Groot J, van Beek TA, Vervoort J, De Vos RCH. 2006. A liquid chromatography–mass spectrometry-based metabolome database for tomato. Plant Physiology 141, 1205–1218
Osorio S, Bombarely A, Giavalisco P, Usadel B, Stephens C, Aragüez I, Medina-Escobar N, Botella MA, Fernie AR, Valpuesta V. 2011. Demethylation of oligogalacturonides by FaPE1 in the fruits of the wild strawberry Fregaria vesca triggers metabolic and transcriptional changes associated with defense and development of the fruit. Journal of Experimental Botany 62, 2855-2873.
Seeram, N. P., Lee, R., Scheuller, H. S., Heber, D. 2006. Identification of phenolic compounds in strawberries by liquid chromatography electrospray ionization mass spectroscopy. Food Chemistry, 97(1), 1–11.
